# Supplementary material for: Condensed trajectory of the temporal correlation of diseases and mortality extracted from over 300,000 patients in hospitals
Source: PLoS One. 2021 Oct 5;16(10):e0257894. doi: 10.1371/journal.pone.0257894 (PMC8491897; doi:10.1371/journal.pone.0257894)
Supplement: S2 Table — (XLSX) [file pone.0257894.s004.xlsx]

## Sheet: Temporally correlated disease
Supplemental Table 2. List of temporally correlated disease pairs.
Prior_disease	Posterior_disease	Time Direction (d)	Relative Risk (RR)	Avg. date diff. between diagnoses	Minimum. date diff. between diagnoses	Maximum. date diff. between diagnoses	Standard deviation of date diff. between diagnoses	p-value of Time Direction (d)	FDR of Time Direction (d)	p-value of Relative Risk (RR)	FDR of Relative Risk (RR)
ICD9CM:486	ICD9CM:038	0.360964	1.05928	103.745	28	1096	82.1875	0	0	0	0
ICD9CM:518	ICD9CM:038	0.083906	1.25324	99.8526	28	5478	131.264	4.67e-10	8.33e-08	0	0
ICD9CM:599	ICD9CM:038	0.270765	1.62832	102.869	28	2011	83.288	0	0	0	0
ICD9CM:486	ICD9CM:428	0.0530067	1.25465	106.885	28	2038	87.0816	0.000403665	0.0216787	0	0
ICD9CM:507	ICD9CM:038	0.11873	1.83445	91.393	28	762	74.8275	5.24e-15	1.53e-12	0	0
ICD9CM:410	ICD9CM:428	0.16438	1.67194	98.5035	28	762	76.6405	2.85e-26	1.78e-23	0	0
ICD9CM:428	ICD9CM:518	0.377575	1.67911	99.2286	28	1522	80.6375	0	0	0	0
ICD9CM:584	ICD9CM:038	0.348441	1.27168	93.2814	28	395	70.4238	0	0	0	0
ICD9CM:491	ICD9CM:518	0.321335	3.41173	104.896	28	1522	83.4505	0	0	0	0
ICD9CM:486	ICD9CM:518	0.318144	1.55867	100.905	28	1400	87.1466	0	0	0	0
ICD9CM:410	ICD9CM:414	0.372101	2.42872	95.3864	28	1280	77.7032	0	0	0	0
ICD9CM:428	ICD9CM:584	0.23339	1.9799	100.183	28	610	77.6139	6.59e-44	7.9e-41	0	0
ICD9CM:491	ICD9CM:486	0.076971	1.91725	111.362	28	427	82.5888	1.4e-05	0.0011099	0	0
ICD9CM:296	ICD9CM:295	0.063012	4.73992	109.203	28	395	81.5599	0.000410405	0.021943	0	0
ICD9CM:276	ICD9CM:038	0.342875	1.04122	102.274	28	366	75.981	0	0	0	0
ICD9CM:486	ICD9CM:507	0.372497	1.8508	96.53	28	850	80.2411	0	0	0	0
ICD9CM:428	ICD9CM:276	0.124436	1.34626	103.816	28	1003	80.1097	5.02e-09	7.97e-07	0	0
ICD9CM:482	ICD9CM:038	0.150495	1.94298	91.7312	28	550	70.332	1.44e-11	3.04e-09	0	0
ICD9CM:428	ICD9CM:404	0.223432	6.12955	101.321	28	823	79.0461	8.25e-23	4.21e-20	0	0
ICD9CM:507	ICD9CM:518	0.146753	1.84657	90.2896	28	1339	84.1417	9.27e-09	1.36e-06	0	0
ICD9CM:571	ICD9CM:572	0.233311	26.2141	88.7766	28	365	69.2009	9.85e-20	4.15e-17	0	0
ICD9CM:486	ICD9CM:482	0.178645	2.68599	97.8179	28	488	74.9918	9.11e-12	1.99e-09	0	0
ICD9CM:707	ICD9CM:038	0.20973	2.60229	94.9231	28	396	71.048	2.76e-16	8.91e-14	0	0
ICD9CM:285	ICD9CM:038	0.281729	1.41933	95.4017	28	366	70.5525	8.78e-27	5.58e-24	0	0
ICD9CM:250	ICD9CM:584	0.108212	1.5131	108.122	28	365	79.4561	0.000103632	0.00668451	0	0
ICD9CM:493	ICD9CM:518	0.27349	1.85178	114.656	28	638	83.8639	2.73e-21	1.27e-18	0	0
ICD9CM:599	ICD9CM:507	0.32965	1.79377	101.049	28	577	78.0778	7.94e-28	5.23e-25	0	0
ICD9CM:571	ICD9CM:038	0.502857	1.04407	96.659	28	365	71.4489	0	0	0	0
ICD9CM:250	ICD9CM:276	0.128111	1.33636	110.307	28	334	76.1905	2.73e-05	0.00204184	0	0
ICD9CM:572	ICD9CM:038	0.338537	1.36739	99.1502	28	640	76.747	9.95e-28	6.43e-25	0	0
ICD9CM:428	ICD9CM:424	0.223392	2.51429	86.0655	28	365	70.7484	6.83e-11	1.31e-08	0	0
ICD9CM:428	ICD9CM:578	0.207243	1.0499	104.91	28	484	75.5144	6.8e-11	1.31e-08	0	0
ICD9CM:428	ICD9CM:403	0.198347	2.40503	107.056	28	1280	86.3911	7.34e-10	1.28e-07	0	0
ICD9CM:491	ICD9CM:482	0.287486	3.31559	105.705	28	457	79.2833	8.87e-18	3.09e-15	0	0
ICD9CM:458	ICD9CM:038	0.241218	1.1008	98.4122	28	2252	108.882	1.81e-12	4.25e-10	0	0
ICD9CM:434	ICD9CM:507	0.697297	1.2178	88.1432	28	426	73.6948	0	0	0	0
ICD9CM:348	ICD9CM:038	0.243934	1.23619	113.437	28	7032	310.249	8.89e-12	1.95e-09	0	0
ICD9CM:486	ICD9CM:008	0.402299	1.29404	90.9553	28	334	71.2971	5.26e-30	4.05e-27	0	0
ICD9CM:428	ICD9CM:008	0.2375	1.23896	96.4413	28	335	72.9572	1.9e-11	4.01e-09	0	0
ICD9CM:403	ICD9CM:038	0.368159	1.08496	109.03	28	486	77.5415	6.59e-26	3.98e-23	0	0
ICD9CM:491	ICD9CM:507	0.396867	1.23898	113.872	28	455	84.1936	1.28e-28	8.76e-26	0	0
ICD9CM:428	ICD9CM:482	0.139272	1.30037	102.005	28	365	78.0069	9.53e-05	0.00620527	0	0
ICD9CM:428	ICD9CM:458	0.241848	1.71578	97.5639	28	335	75.1897	5.54e-11	1.1e-08	0	0
ICD9CM:162	ICD9CM:518	0.487407	1.47245	82.6296	28	334	69.753	4.77e-38	4.94e-35	0	0
ICD9CM:584	ICD9CM:507	0.354749	1.09866	93.7472	28	335	75.167	1.21e-21	5.77e-19	0	0
ICD9CM:571	ICD9CM:070	0.144144	23.056	93.5871	28	701	75.2028	0.000226914	0.0133338	0	0
ICD9CM:276	ICD9CM:507	0.392749	1.10973	95.6133	28	334	73.365	1.96e-24	1.06e-21	0	0
ICD9CM:428	ICD9CM:511	0.150855	1.70417	95.6641	28	335	69.2412	0.000149159	0.0091978	0	0
ICD9CM:486	ICD9CM:511	0.199352	1.71746	94.0891	28	335	74.687	8.35e-07	8.76e-05	0	0
ICD9CM:434	ICD9CM:438	0.782748	9.63244	78.0447	28	1553	116.127	0	1.4e-45	0	0
ICD9CM:288	ICD9CM:038	0.365474	1.4751	89.7807	28	365	68.0716	1.02e-20	4.62e-18	0	0
ICD9CM:198	ICD9CM:197	0.189655	6.29466	88.069	28	334	67.1942	5.66e-06	0.000498229	0	0
ICD9CM:404	ICD9CM:038	0.380727	1.05918	103.109	28	365	74.2288	4.53e-22	2.24e-19	0	0
ICD9CM:584	ICD9CM:403	0.365591	3.16804	99.905	28	365	75.5647	3.56e-18	1.3e-15	0	0
ICD9CM:428	ICD9CM:440	0.139717	1.27135	109.534	28	607	79.1102	0.000479757	0.0251413	0	0
ICD9CM:296	ICD9CM:292	0.156134	2.74987	114.9	28	334	79.9643	0.000337099	0.018544	0	0
ICD9CM:577	ICD9CM:574	0.186722	1.38944	83.3568	28	334	69.445	4.81e-05	0.003379	0	0
ICD9CM:434	ICD9CM:433	0.318078	2.41871	77.7117	28	365	65.5724	2.79e-11	5.81e-09	0	0
ICD9CM:250	ICD9CM:403	0.142355	2.98783	115.466	28	607	83.0502	0.000782692	0.0373761	0	0
ICD9CM:599	ICD9CM:008	0.162427	1.84364	89.4403	28	365	69.1497	0.000278276	0.0156896	0	0
ICD9CM:682	ICD9CM:707	0.254237	3.22294	98.6653	28	365	73.584	3.67e-08	4.87e-06	0	0
ICD9CM:331	ICD9CM:038	0.629328	1.03336	130.367	28	2953	206.948	0	4.34e-44	0	0
ICD9CM:202	ICD9CM:038	0.637895	1.36047	83.1705	28	334	61.9981	0	6.31e-44	0	0
ICD9CM:584	ICD9CM:008	0.312102	1.52161	88.7049	28	334	66.5366	1.19e-11	2.54e-09	0	0
ICD9CM:070	ICD9CM:038	0.276956	1.27538	101.021	28	366	74.6542	1.8e-09	3.01e-07	0	0
ICD9CM:428	ICD9CM:425	0.352041	4.5601	106.885	28	426	81.7812	2.71e-12	6.14e-10	0	0
ICD9CM:427	ICD9CM:458	0.2	1.41598	101.878	28	365	78.5872	8.26e-05	0.00543673	0	0
ICD9CM:511	ICD9CM:197	0.204134	6.09016	70.3359	28	334	57.1472	6.96e-05	0.00464829	0	0
ICD9CM:491	ICD9CM:162	0.183099	1.27052	94.8404	28	335	71.9801	0.000183872	0.0110192	0	0
ICD9CM:410	ICD9CM:404	0.193237	1.87627	99.5435	28	334	73.0608	9.87e-05	0.00640207	0	0
ICD9CM:535	ICD9CM:578	0.164557	3.64505	98.6835	28	334	73.1828	0.00125264	0.055634	0	0
ICD9CM:285	ICD9CM:518	0.218009	1.07203	108.123	28	548	78.3579	8.73e-06	0.000726675	0	0
ICD9CM:250	ICD9CM:730	0.22314	4.08692	109.716	28	1610	107.105	2.5e-05	0.00187775	0	0
ICD9CM:284	ICD9CM:038	0.392857	1.51129	88.4286	28	335	63.1482	4.88e-15	1.44e-12	0	0
ICD9CM:511	ICD9CM:518	0.39314	1.44074	85.1108	28	365	70.8437	1.33e-14	3.79e-12	0	0
ICD9CM:576	ICD9CM:038	0.397727	1.48854	85.5739	28	304	64.4468	5.96e-14	1.56e-11	0	0
ICD9CM:434	ICD9CM:431	0.33101	1.3528	84.0418	28	334	71.4019	2.16e-08	2.97e-06	0	0
ICD9CM:571	ICD9CM:584	0.344538	1.35638	84.3137	28	365	67.8696	6.98e-11	1.34e-08	0	0
ICD9CM:428	ICD9CM:348	0.396825	1.00312	113.55	28	762	87.5645	8.02e-15	2.32e-12	0	0
ICD9CM:250	ICD9CM:707	0.184783	2.4514	105.228	28	1127	87.3331	0.000462507	0.0246197	0	0
ICD9CM:578	ICD9CM:507	0.190217	1.07422	101.44	28	942	86.6794	0.00031009	0.0173049	0	0
ICD9CM:404	ICD9CM:518	0.254237	1.68821	108.025	28	1614	113.318	1.99e-06	0.000194993	0	0
ICD9CM:515	ICD9CM:518	0.323353	3.49317	86.3234	28	334	67.1904	3.52e-09	5.64e-07	0	0
ICD9CM:410	ICD9CM:411	0.25	2.22743	91.3155	28	275	70.2001	0.00148469	0.0643442	0	0
ICD9CM:414	ICD9CM:440	0.269333	1.3097	115.013	28	334	78.6575	2.06e-07	2.4e-05	0	0
ICD9CM:250	ICD9CM:008	0.306122	1.1023	100.942	28	395	73.0653	1.53e-08	2.13e-06	0	0
ICD9CM:153	ICD9CM:197	0.26875	3.93518	99.8875	28	334	75.9516	1.76e-06	0.000175624	0	0
ICD9CM:595	ICD9CM:038	0.28655	1.63657	107.909	28	426	75.4194	1.29e-07	1.55e-05	0	0
ICD9CM:578	ICD9CM:572	0.17134	3.1843	113.564	28	365	85.1791	0.00252461	0.0985797	0	0
ICD9CM:486	ICD9CM:515	0.267797	2.09105	97.0814	28	334	72.9535	4.94e-06	0.000445128	0	0
ICD9CM:491	ICD9CM:008	0.512821	1.06206	108.827	28	335	80.9953	3.12e-20	1.38e-17	0	0
ICD9CM:403	ICD9CM:518	0.21875	1.13525	108.419	28	1887	127.765	0.000108213	0.00694504	0	0
ICD9CM:198	ICD9CM:276	0.250859	1.26874	96.1787	28	365	71.0261	2.22e-05	0.00169911	0	0
ICD9CM:584	ICD9CM:458	0.255814	1.41341	95.9336	28	365	70.7103	1.07e-05	0.00087769	0	0
ICD9CM:153	ICD9CM:560	0.246269	1.91808	95.1343	28	365	74.2154	6.63e-05	0.00444518	0	0
ICD9CM:571	ICD9CM:276	0.180328	1.17196	99.2	28	334	71.9937	0.00193949	0.079346	0	0
ICD9CM:198	ICD9CM:338	0.35316	7.86874	79.7993	28	365	64.7277	7.02e-09	1.08e-06	0	0
ICD9CM:188	ICD9CM:038	0.650485	1.08878	88.9515	28	303	63.7994	2.19e-32	1.76e-29	0	0
ICD9CM:491	ICD9CM:496	0.455224	10.0076	110.731	28	1157	118.853	5.29e-14	1.4e-11	0	0
ICD9CM:205	ICD9CM:038	0.437037	1.0024	95.6296	28	365	65.5242	4.56e-13	1.12e-10	0	0
ICD9CM:276	ICD9CM:482	0.198473	1.02314	97.9389	28	334	69.6742	0.00157845	0.0672177	0	0
ICD9CM:250	ICD9CM:458	0.19697	1.26562	104.864	28	365	76.1893	0.00164548	0.0694998	0	0
ICD9CM:682	ICD9CM:730	0.358779	2.62708	111.824	28	396	78.8214	6.36e-09	9.93e-07	0	0
ICD9CM:562	ICD9CM:569	0.336283	2.13303	99.6195	28	334	71.7787	4.79e-07	5.17e-05	0	0
ICD9CM:577	ICD9CM:571	0.216	1.54301	115.524	28	334	77.879	0.000769219	0.0368299	0	0
ICD9CM:296	ICD9CM:300	0.222222	3.77581	105.236	28	334	76.5056	0.00132954	0.0582632	0	0
ICD9CM:414	ICD9CM:458	0.243902	1.01406	106.183	28	334	77.3709	0.000157575	0.00958611	0	0
ICD9CM:438	ICD9CM:038	0.542857	1.03637	215.669	28	5143	530.065	4.75e-18	1.7e-15	0	0
ICD9CM:428	ICD9CM:396	0.290323	3.50078	84.576	28	303	68.2127	2.27e-05	0.00172868	0	0
ICD9CM:493	ICD9CM:482	0.26749	1.63236	109.086	28	334	74.8836	3.65e-05	0.00264331	0	0
ICD9CM:707	ICD9CM:507	0.21519	2.01026	93.8987	28	365	68.0762	0.00111833	0.0502235	0	0
ICD9CM:560	ICD9CM:008	0.265487	1.06278	85.4602	28	303	64.8974	7.95e-05	0.00523962	0	0
ICD9CM:250	ICD9CM:348	0.366972	1.32286	120.22	28	2951	207.203	6.3e-08	8.06e-06	0	0
ICD9CM:202	ICD9CM:288	0.375	17.8556	81.567	28	303	59.5564	2.02e-08	2.8e-06	0	0
ICD9CM:287	ICD9CM:038	0.376147	1.10522	83.7248	28	334	62.65	2.85e-08	3.85e-06	0	0
ICD9CM:348	ICD9CM:507	0.374408	1.64121	170.403	28	5266	473.349	5.58e-08	7.26e-06	0	0
ICD9CM:331	ICD9CM:507	0.647619	2.29216	155.419	28	2283	258.712	3.21e-22	1.61e-19	0	0
ICD9CM:188	ICD9CM:599	0.230769	3.22705	85.0769	28	303	65.1761	0.00106918	0.0483161	0	0
ICD9CM:203	ICD9CM:038	0.598131	1.23031	91.6028	28	303	63.795	2.91e-19	1.15e-16	0	0
ICD9CM:285	ICD9CM:507	0.35514	1.03501	107.065	28	334	71.5151	2.22e-07	2.57e-05	0	0
ICD9CM:682	ICD9CM:572	0.344978	1.04885	100.153	28	365	73.4791	1.95e-07	2.28e-05	0	0
ICD9CM:294	ICD9CM:038	0.4375	1.07048	145.99	28	3106	282.538	1.15e-09	1.97e-07	0	0
ICD9CM:402	ICD9CM:518	0.47619	1.41929	110.129	28	854	106.354	3.24e-12	7.25e-10	0	0
ICD9CM:204	ICD9CM:038	0.502392	1.4448	114.392	28	334	79.375	1.92e-13	4.82e-11	0	0
ICD9CM:491	ICD9CM:458	0.248731	1.00158	111.015	28	334	73.7732	0.00059109	0.0295113	0	0
ICD9CM:238	ICD9CM:038	0.408163	1.23002	91.8827	28	335	69.4227	1.06e-08	1.52e-06	0	0
ICD9CM:562	ICD9CM:008	0.419355	1.20405	91.8817	28	334	72.3857	1.01e-08	1.47e-06	0	0
ICD9CM:205	ICD9CM:288	0.257426	20.1089	99.3861	28	366	65.3094	0.000310541	0.0173049	0	0
ICD9CM:518	ICD9CM:519	0.502959	4.95969	118.491	29	791	100.872	3.98e-11	8.1e-09	0	0
ICD9CM:577	ICD9CM:157	0.716049	3.21989	69.9074	28	275	51.4188	2.02e-21	9.5e-19	0	0
ICD9CM:428	ICD9CM:585	0.385417	2.58159	114.458	28	610	91.309	9.66e-08	1.2e-05	0	0
ICD9CM:576	ICD9CM:157	0.445783	24.0281	67.7831	28	273	53.6283	8.35e-09	1.24e-06	0	0
ICD9CM:285	ICD9CM:238	0.258427	12.7386	95.8933	28	334	74.4965	0.00069978	0.0341374	0	0
ICD9CM:151	ICD9CM:197	0.397436	5.73838	95.1667	28	303	68.1218	7.53e-07	7.97e-05	0	0
ICD9CM:275	ICD9CM:038	0.333333	1.04036	84.1879	28	365	68.5516	2.23e-05	0.00170128	0	0
ICD9CM:415	ICD9CM:578	0.294872	1.05064	88.9679	28	365	66.8095	0.000287109	0.0161374	0	0
ICD9CM:459	ICD9CM:038	0.466667	1.01604	106.624	28	334	75.9171	1.67e-09	2.81e-07	0	0
ICD9CM:296	ICD9CM:305	0.323741	3.49104	127.583	28	334	85.0215	0.000168522	0.0102177	0	0
ICD9CM:154	ICD9CM:560	0.375796	2.39414	108.032	28	334	81.5431	2.84e-06	0.000268813	0	0
ICD9CM:162	ICD9CM:338	0.347826	2.84197	82.7899	28	303	61.3964	5.37e-05	0.003733	0	0
ICD9CM:204	ICD9CM:288	0.2625	29.7995	109.825	28	365	74.6853	0.00112291	0.0503665	0	0
ICD9CM:584	ICD9CM:600	0.430464	1.12861	91.1258	28	334	70.8875	1.23e-07	1.49e-05	0	0
ICD9CM:156	ICD9CM:038	0.562914	1.47279	87.0265	28	303	67.1658	2.05e-12	4.69e-10	0	0
ICD9CM:188	ICD9CM:584	0.333333	2.01622	98.6111	28	334	74.3072	7.8e-05	0.00515493	0	0
ICD9CM:577	ICD9CM:572	0.432432	1.19335	112.23	28	335	79.6005	1.45e-07	1.72e-05	0	0
ICD9CM:486	ICD9CM:516	0.299145	2.40606	93.094	28	334	73.8468	0.0015572	0.0663911	0	0
ICD9CM:560	ICD9CM:536	0.394366	1.72688	103.345	28	334	70.2151	2.96e-06	0.000277376	0	0
ICD9CM:584	ICD9CM:585	0.653543	3.95453	88.0866	28	303	66.8456	3.66e-14	1e-11	0	0
ICD9CM:154	ICD9CM:197	0.42029	3.97009	108.79	28	334	78.4575	8.54e-07	8.93e-05	0	0
ICD9CM:402	ICD9CM:404	0.446154	7.37623	106.885	28	334	77.1084	3.73e-07	4.14e-05	0	0
ICD9CM:431	ICD9CM:438	0.67033	6.70745	80.8352	28	761	112.199	5.48e-11	1.1e-08	0	0
ICD9CM:428	ICD9CM:112	0.287879	1.10056	109.773	28	303	75.5086	0.00119511	0.0532094	0	0
ICD9CM:416	ICD9CM:518	0.395349	2.3392	90.3566	28	334	69.757	8.29e-06	0.000694471	0	0
ICD9CM:428	ICD9CM:496	0.321739	2.0273	91.8261	28	275	68.1169	0.000717191	0.0349397	0	0
ICD9CM:516	ICD9CM:518	0.45614	3.09648	85.8684	28	304	76.5038	1.18e-06	0.000121723	0	0
ICD9CM:438	ICD9CM:507	0.552	2.58199	238.56	28	3378	460.822	4.2e-10	7.56e-08	0	0
ICD9CM:434	ICD9CM:432	0.333333	1.00165	95.9118	28	303	73.8996	0.000986537	0.0448051	0	0
ICD9CM:402	ICD9CM:584	0.474576	1.1715	124.449	28	823	121.12	2.48e-07	2.83e-05	0	0
ICD9CM:530	ICD9CM:536	0.431034	3.1323	100.759	28	334	68.944	3.87e-06	0.000352435	0	0
ICD9CM:200	ICD9CM:038	0.535714	1.21505	97.375	28	366	72.4513	1.1e-08	1.58e-06	0	0
ICD9CM:486	ICD9CM:117	0.454545	2.00821	102.045	28	304	69.4979	2.02e-06	0.000196925	0	0
ICD9CM:189	ICD9CM:197	0.575758	3.16202	86.0101	28	334	62.4527	6.88e-09	1.07e-06	0	0
ICD9CM:162	ICD9CM:288	0.39823	2.28064	93.0708	28	335	70.8018	2.77e-05	0.00205693	0	0
ICD9CM:733	ICD9CM:338	0.42	2.80154	89.04	28	303	66.9438	3.22e-05	0.00236605	0	0
ICD9CM:154	ICD9CM:569	0.33945	4.51215	96.2752	28	303	70.3949	0.000505034	0.0259301	0	0
ICD9CM:398	ICD9CM:518	0.587629	2.15031	90	28	334	69.6694	4.59e-09	7.32e-07	0	0
ICD9CM:486	ICD9CM:510	0.418605	1.58703	87.0116	28	334	73.9759	0.000130379	0.00806725	0	0
ICD9CM:438	ICD9CM:599	0.34	1.66581	243.46	28	2465	452.858	0.00087372	0.0409664	0	0
ICD9CM:626	ICD9CM:218	0.6	1.71646	77.4941	28	303	62.0793	2.18e-08	2.98e-06	0	0
ICD9CM:263	ICD9CM:038	0.42268	1.80616	70.5979	28	243	51.5424	3.8e-05	0.00274275	0	0
ICD9CM:202	ICD9CM:276	0.410526	1.11818	79.979	28	334	66.1367	7.8e-05	0.00515493	0	0
ICD9CM:174	ICD9CM:288	0.375	4.86264	88.8929	28	334	52.2247	8.98e-05	0.00587807	0	0
ICD9CM:280	ICD9CM:218	0.833333	1.39805	80.1458	28	272	55.6522	3.67e-18	1.33e-15	0	0
ICD9CM:290	ICD9CM:038	0.535354	1.02273	145.333	30	2403	277.68	8.53e-08	1.08e-05	0	0
ICD9CM:151	ICD9CM:276	0.54023	1.33289	83.4598	28	303	63.564	4.31e-07	4.68e-05	0	0
ICD9CM:162	ICD9CM:284	0.36	3.35753	90.38	28	334	65.7903	0.000408777	0.0218883	0	0
ICD9CM:715	ICD9CM:719	0.648352	1.43168	85.8022	28	303	66.2412	2.65e-10	4.85e-08	0	0
ICD9CM:154	ICD9CM:276	0.397849	1.11113	102.312	28	303	73.8617	0.000157571	0.00958611	0	0
ICD9CM:154	ICD9CM:584	0.425532	1.02451	81.5319	28	303	63.6126	4.5e-05	0.00318508	0	0
ICD9CM:196	ICD9CM:197	0.39759	6.95062	89.1687	28	334	72.999	0.000378343	0.0205013	0	0
ICD9CM:577	ICD9CM:567	0.333333	2.17492	96.2444	28	334	73.2313	0.00206027	0.0834177	0	0
ICD9CM:280	ICD9CM:153	0.627907	2.20187	74.6047	28	272	57.0904	3.21e-09	5.16e-07	0	0
ICD9CM:535	ICD9CM:569	0.365854	1.52174	99.4024	28	334	77.6485	0.00122038	0.054268	0	0
ICD9CM:440	ICD9CM:008	0.5	1.06953	92.3182	28	303	62.0782	2.88e-06	0.000270715	0	0
ICD9CM:283	ICD9CM:038	0.483146	1.30893	90.6292	28	304	65.1669	5.69e-06	0.000499927	0	0
ICD9CM:294	ICD9CM:507	0.45679	2.12466	178.864	28	4078	491.115	4.77e-05	0.00335903	0	0
ICD9CM:155	ICD9CM:584	0.484848	1.01051	71.1212	28	304	59.7115	0.000101477	0.00657096	0	0
ICD9CM:196	ICD9CM:198	0.392405	8.06074	89.1519	28	272	66.9033	0.000639398	0.0316179	0	0
ICD9CM:446	ICD9CM:038	0.425287	1.08944	101.529	30	334	69.6406	9.06e-05	0.0059201	0	0
ICD9CM:295	ICD9CM:728	0.382353	1.53598	114.926	28	334	84.3965	0.00218624	0.0876002	0	0
ICD9CM:491	ICD9CM:112	0.428571	1.50976	96.3506	28	334	68.9174	0.000216804	0.012823	0	0
ICD9CM:511	ICD9CM:510	0.5	11.9153	72.1765	28	275	58.2305	4.45e-05	0.00316702	0	0
ICD9CM:153	ICD9CM:008	0.435294	1.04292	79.3882	30	244	60.601	7.4e-05	0.00492116	0	0
ICD9CM:157	ICD9CM:338	0.493671	5.57434	83.6456	28	275	59.8774	1.3e-05	0.00103614	0	0
ICD9CM:398	ICD9CM:584	0.392405	2.21528	85.5823	28	304	61.8417	0.000639398	0.0316179	0	0
ICD9CM:494	ICD9CM:518	0.5	2.46224	99.5395	28	334	68.258	1.48e-05	0.00117517	0	0
ICD9CM:404	ICD9CM:482	0.349398	1.50727	100.542	28	304	68.378	0.00193144	0.079346	0	0
ICD9CM:200	ICD9CM:288	0.424658	22.4029	83.7123	28	334	63.5433	0.00037134	0.0202126	0	0
ICD9CM:427	ICD9CM:423	0.464286	1.19547	94.625	28	303	81.3708	0.000685564	0.0335797	0	0
ICD9CM:291	ICD9CM:298	0.433962	1.21043	105.283	30	275	80.522	0.00219019	0.0876002	0	0
ICD9CM:238	ICD9CM:205	0.606061	19.4135	88.803	28	272	70.708	7.24e-07	7.72e-05	0	0
ICD9CM:410	ICD9CM:429	0.794872	2.23489	69.9744	28	272	62.4124	3.35e-07	3.73e-05	0	0
ICD9CM:404	ICD9CM:008	0.546667	1.25928	110.32	29	304	74.0386	2.18e-06	0.000209905	0	0
ICD9CM:188	ICD9CM:198	0.388889	3.19566	99.75	28	334	75.5184	0.00129358	0.0570328	0	0
ICD9CM:434	ICD9CM:436	0.931035	12.4719	50.3448	28	273	50.0284	1.12e-07	1.37e-05	0	0
ICD9CM:481	ICD9CM:518	0.525424	1.36222	89.4237	28	275	69.9384	6.53e-05	0.00443507	0	0
ICD9CM:531	ICD9CM:151	0.770492	4.18516	89.4098	28	272	68.0061	4.32e-10	7.74e-08	0	0
ICD9CM:403	ICD9CM:431	0.415385	1.07796	133.046	28	335	85.3508	0.00109008	0.0490159	0	0
ICD9CM:491	ICD9CM:117	0.5625	2.47478	98.1406	28	303	77.9128	7.07e-06	0.000604951	0	0
ICD9CM:715	ICD9CM:718	0.802817	1.82635	83.1408	28	303	59.4135	1.26e-12	3e-10	0	0
ICD9CM:424	ICD9CM:511	0.586207	1.54053	86.2931	28	334	73.5301	8.22e-06	0.000690318	0	0
ICD9CM:182	ICD9CM:197	0.481481	2.28308	106.648	28	304	82.9002	0.000535436	0.0269304	0	0
ICD9CM:191	ICD9CM:415	0.53125	2.8879	88.3906	28	334	65.7755	2.44e-05	0.00184118	0	0
ICD9CM:433	ICD9CM:438	0.538462	3.67026	78.5897	28	244	73.3898	0.00106502	0.0481881	0	0
ICD9CM:153	ICD9CM:453	0.457627	1.06973	72.2881	28	241	47.0272	0.000584365	0.0292967	0	0
ICD9CM:280	ICD9CM:626	0.661538	2.58779	91.5846	28	303	66.4794	6.03e-08	7.76e-06	0	0
ICD9CM:188	ICD9CM:560	0.533333	1.15546	110.35	28	303	72.6622	4.22e-05	0.0030303	0	0
ICD9CM:593	ICD9CM:189	0.55102	9.82325	65.1429	28	272	51.3318	0.000141971	0.00876948	0	0
ICD9CM:682	ICD9CM:274	0.454545	1.76523	89.7455	28	303	77.4548	0.00101585	0.0460208	0	0
ICD9CM:188	ICD9CM:197	0.709677	2.07966	104.097	28	334	72.0252	1.05e-08	1.52e-06	0	0
ICD9CM:150	ICD9CM:507	0.735849	2.22245	90.3019	28	242	56.7965	4e-08	5.27e-06	0	0
ICD9CM:556	ICD9CM:569	0.428571	3.58143	96.8036	28	334	70.6033	0.00184155	0.0765313	0	0
ICD9CM:486	ICD9CM:114	0.526316	1.21366	64.8421	28	334	72.301	0.00165805	0.0697867	0	0
ICD9CM:430	ICD9CM:437	0.489362	8.5809	92.9362	28	272	59.3574	0.00108854	0.0490159	0	0
ICD9CM:250	ICD9CM:349	0.478261	1.24373	117.565	28	244	71.8394	0.00164149	0.0694125	0	0
ICD9CM:239	ICD9CM:191	0.785714	27.0233	57.6786	28	303	59.2528	2.74e-05	0.00204375	0	0
ICD9CM:151	ICD9CM:198	0.5	2.18147	113.432	30	275	70.5828	0.00126003	0.0557573	0	0
ICD9CM:156	ICD9CM:157	0.617021	16.7341	65.4894	28	272	60.4608	2.49e-05	0.00187775	0	0
ICD9CM:396	ICD9CM:518	0.574468	1.04536	88.7021	28	272	72.5781	9.85e-05	0.00640036	0	0
ICD9CM:281	ICD9CM:038	0.555556	1.07391	92.8444	28	334	78.4778	0.000247088	0.0142645	1.37e-37	8.42e-36
ICD9CM:486	ICD9CM:011	0.478261	1.43737	84.7174	28	365	85.4173	0.00164149	0.0694125	0	0
ICD9CM:404	ICD9CM:348	0.490196	1.54373	117.078	28	304	78.114	0.000621043	0.0307944	0	0
ICD9CM:574	ICD9CM:156	0.73913	2.23254	74.9565	28	275	56.041	3.1e-07	3.47e-05	0	0
ICD9CM:250	ICD9CM:421	0.469388	1.25308	106.612	29	273	72.2866	0.00140269	0.0611724	0	0
ICD9CM:188	ICD9CM:285	0.458333	2.06288	106.021	28	275	70.9266	0.00208811	0.0843563	0	0
ICD9CM:344	ICD9CM:038	0.510204	1.15538	279.102	28	3440	662.256	0.000469757	0.0248683	3.73e-37	2.28e-35
ICD9CM:162	ICD9CM:510	0.531915	3.45504	90.3404	28	303	66.2239	0.000346001	0.0189761	0	0
ICD9CM:161	ICD9CM:038	0.791667	1.02893	104.917	30	303	72.877	1.37e-08	1.92e-06	4.01e-34	2.27e-32
ICD9CM:357	ICD9CM:518	0.65	1.684	59.575	28	303	55.6927	4.23e-05	0.0030303	0	0
ICD9CM:278	ICD9CM:534	1	9.37411	70.9318	28	183	47.2043	1.14e-13	2.92e-11	0	0
ICD9CM:182	ICD9CM:198	0.534884	1.97647	130.488	28	335	86.6614	0.000606107	0.0301778	0	0
ICD9CM:562	ICD9CM:596	0.589744	2.64484	77.359	28	244	57.6375	0.000294077	0.0164779	0	0
ICD9CM:493	ICD9CM:496	0.578947	2.57745	98.4474	28	242	55.19	0.000471987	0.0248683	0	0
ICD9CM:188	ICD9CM:590	0.5	2.12018	90.2727	28	303	63.5134	0.00126003	0.0557573	0	0
ICD9CM:290	ICD9CM:507	0.555556	2.07136	348.956	28	2433	555.948	0.000247088	0.0142645	0	0
ICD9CM:191	ICD9CM:453	0.589744	2.37863	98.8462	28	303	78.2125	0.000294077	0.0164779	0	0
ICD9CM:288	ICD9CM:117	0.567568	10.6889	89.3784	28	244	64.0261	0.000752897	0.0362402	0	0
ICD9CM:241	ICD9CM:193	0.945946	15.8785	64.7568	28	211	36.4299	5.53e-10	9.76e-08	0	0
ICD9CM:398	ICD9CM:434	0.631579	1.06337	90.2105	28	275	75.9844	0.000116167	0.00736409	0	0
ICD9CM:590	ICD9CM:112	0.555556	2.4417	99.3056	28	303	79.5836	0.00119324	0.0531919	0	0
ICD9CM:576	ICD9CM:578	0.526316	1.08401	88.4474	30	303	66.0722	0.00165805	0.0697867	0	0
ICD9CM:424	ICD9CM:423	0.684211	4.06096	59.2105	30	303	59.0267	2.43e-05	0.00184118	0	0
ICD9CM:162	ICD9CM:112	0.526316	1.50555	95.4474	28	272	75.4659	0.00165805	0.0697867	0	0
ICD9CM:151	ICD9CM:536	0.6	3.49084	79.5429	28	184	45.1454	0.00050826	0.0260219	0	0
ICD9CM:335	ICD9CM:518	0.567568	4.01038	71.0811	28	426	73.8941	0.000752897	0.0362402	0	0
ICD9CM:414	ICD9CM:429	0.724138	1.43335	82.4483	28	303	71.1153	0.000103716	0.00668451	0	0
ICD9CM:694	ICD9CM:038	0.588235	2.11617	111.088	28	303	77.3195	0.000821395	0.0389673	6.13e-38	3.81e-36
ICD9CM:681	ICD9CM:440	0.69697	2.61687	81.3636	29	275	66.0603	6.62e-05	0.00444489	0	0
ICD9CM:202	ICD9CM:008	0.542857	1.02265	97	28	303	70.9051	0.00187823	0.0776984	0	0
ICD9CM:584	ICD9CM:586	0.894737	6.50889	62.1053	28	242	50.6702	7.63e-05	0.00506718	0	0
ICD9CM:150	ICD9CM:536	0.5625	7.35062	67	29	153	36.6888	0.0021024	0.0845563	0	0
ICD9CM:153	ICD9CM:288	0.5625	1.10368	83.4375	30	334	62.3201	0.0021024	0.0845563	0	0
ICD9CM:511	ICD9CM:163	0.76	29.2035	50.64	28	244	43.2919	0.000156522	0.00955416	0	0
ICD9CM:204	ICD9CM:008	0.5625	2.2797	108.375	29	272	63.5872	0.0021024	0.0845563	0	0
ICD9CM:151	ICD9CM:569	0.757576	1.49819	97.697	28	334	90.4824	1.09e-05	0.000892094	0	0
ICD9CM:280	ICD9CM:238	0.5625	3.75658	102.25	30	272	66.237	0.0021024	0.0845563	0	0
ICD9CM:205	ICD9CM:117	0.636364	12.5849	115.606	28	214	54.8696	0.000324063	0.0179086	0	0
ICD9CM:336	ICD9CM:038	0.923077	1.11454	95.6538	28	334	73.6153	8.05e-07	8.47e-05	4.62e-23	1.89e-21
ICD9CM:180	ICD9CM:599	0.6	1.35176	70.8	28	184	39.1167	0.00143091	0.062253	8.55e-44	6.08e-42
ICD9CM:211	ICD9CM:569	0.727273	1.58507	82.8182	30	214	61.8107	0.000855446	0.0402137	0	0
ICD9CM:592	ICD9CM:593	0.68	2.25283	102	30	303	65.203	0.000910521	0.0421999	0	0
ICD9CM:154	ICD9CM:288	0.586207	2.26907	127.931	30	273	68.2414	0.0023157	0.0916081	0	0
ICD9CM:151	ICD9CM:338	0.777778	2.35668	84.3333	28	272	71.0207	4.92e-05	0.00344701	0	0
ICD9CM:430	ICD9CM:331	0.769231	2.00642	81.6923	28	183	46.4194	8.8e-05	0.00576899	0	0
ICD9CM:512	ICD9CM:492	0.615385	20.2395	98.1538	30	303	80.9439	0.00249392	0.0974863	0	0
ICD9CM:516	ICD9CM:507	0.586207	1.13409	73.1034	30	212	50.8716	0.0023157	0.0916081	5.1e-40	3.32e-38
ICD9CM:424	ICD9CM:429	0.913043	5.49411	39.3478	28	90	16.8342	5.72e-06	0.000501503	0	0
ICD9CM:620	ICD9CM:617	0.727273	3.35107	126.455	30	334	91.1757	0.000855446	0.0402137	0	0
ICD9CM:239	ICD9CM:188	0.826087	10.3486	75.0435	28	213	54.7745	6.6e-05	0.00444489	0	0
ICD9CM:434	ICD9CM:745	1	1.22114	98.7	28	244	72.1679	1.91e-06	0.000188635	1.69e-32	9.17e-31
ICD9CM:584	ICD9CM:514	0.818182	2.03624	139.318	30	334	79.1914	0.000121117	0.00760513	2.4e-38	1.51e-36
ICD9CM:508	ICD9CM:518	0.764706	3.18131	82.1176	28	213	57.0181	0.00234985	0.0925546	4.15e-38	2.59e-36
ICD9CM:576	ICD9CM:567	0.882353	3.98274	94.5294	29	244	68.4607	0.000274658	0.0155584	0	0
ICD9CM:592	ICD9CM:189	0.904762	1.02623	77.9048	30	184	41.7931	2.1e-05	0.00161928	4.37e-40	2.84e-38
ICD9CM:188	ICD9CM:338	0.789474	1.8718	106.895	30	273	71.5	0.000728607	0.0351645	0	0
ICD9CM:158	ICD9CM:183	1	18.6929	93.2667	30	241	76.8955	6.1e-05	0.00417635	0	0
ICD9CM:438	ICD9CM:536	0.818182	2.13932	186.909	30	1157	280.948	0.000121117	0.00760513	0	1.4e-45
ICD9CM:562	ICD9CM:619	0.714286	3.42715	102.571	30	334	78.6842	0.00148964	0.0643442	7.74e-43	5.34e-41
ICD9CM:191	ICD9CM:288	0.789474	2.24759	91.2632	28	303	65.0897	0.000728607	0.0351645	0	0
ICD9CM:171	ICD9CM:338	0.777778	5.40461	119.944	28	334	88.1102	0.00131226	0.0576453	0	0
ICD9CM:453	ICD9CM:286	0.875	3.75331	83.625	30	242	56.8028	0.000518799	0.026412	4.2e-45	3.24e-43
ICD9CM:453	ICD9CM:353	1	11.5834	69.1818	30	183	47.7021	0.000976562	0.0444637	0	0
ICD9CM:627	ICD9CM:182	1	9.70003	62.0588	30	211	41.3498	1.53e-05	0.00119035	0	0
ICD9CM:225	ICD9CM:453	0.882353	1.20097	81.8824	28	211	56.7032	0.000274658	0.0155584	2.99e-31	1.57e-29
ICD9CM:535	ICD9CM:570	0.857143	2.06613	97.7857	28	214	68.3851	0.00183105	0.0762701	5.15e-36	3.05e-34
ICD9CM:235	ICD9CM:157	0.875	10.5432	52.9375	28	123	27.0083	0.000518799	0.026412	0	0
ICD9CM:154	ICD9CM:567	1	1.99303	100.75	28	244	72.1481	0.000488281	0.0251413	7.17e-37	4.34e-35
ICD9CM:164	ICD9CM:197	1	5.69305	104.923	29	211	54.0576	0.000244141	0.0141395	1.44e-36	8.63e-35
ICD9CM:331	ICD9CM:312	1	3.24107	69.7	30	181	48.9583	0.00195312	0.079346	1.25e-35	7.31e-34
ICD9CM:332	ICD9CM:458	1	1.72413	88.1	30	153	42.9973	0.00195312	0.079346	3.4e-23	1.4e-21
