# Supplementary material for: Condensed trajectory of the temporal correlation of diseases and mortality extracted from over 300,000 patients in hospitals
Source: PLoS One. 2021 Oct 5;16(10):e0257894. doi: 10.1371/journal.pone.0257894 (PMC8491897; doi:10.1371/journal.pone.0257894)
Supplement: S3 Table — (XLSX) [file pone.0257894.s005.xlsx]

## Sheet: trajectory_by_1st_disease
ID # of trajectory	ICD9 code of initla disease	Name of initial disease	ID # of trajectory set by initial disease
PATH:0	ICD9:486	Pneumonia, organism NOS	mergePATH:0
PATH:3	ICD9:486	Pneumonia, organism NOS	mergePATH:0
PATH:9	ICD9:486	Pneumonia, organism NOS	mergePATH:0
PATH:15	ICD9:486	Pneumonia, organism NOS	mergePATH:0
PATH:21	ICD9:486	Pneumonia, organism NOS	mergePATH:0
PATH:37	ICD9:486	Pneumonia, organism NOS	mergePATH:0
PATH:48	ICD9:486	Pneumonia, organism NOS	mergePATH:0
PATH:89	ICD9:486	Pneumonia, organism NOS	mergePATH:0
PATH:145	ICD9:486	Pneumonia, organism NOS	mergePATH:0
PATH:160	ICD9:486	Pneumonia, organism NOS	mergePATH:0
PATH:166	ICD9:486	Pneumonia, organism NOS	mergePATH:0
PATH:222	ICD9:486	Pneumonia, organism NOS	mergePATH:0
PATH:230	ICD9:486	Pneumonia, organism NOS	mergePATH:0
PATH:1	ICD9:518	Other diseases of lung	mergePATH:1
PATH:128	ICD9:518	Other diseases of lung	mergePATH:1
PATH:2	ICD9:599	Other disorders of urethra and urinary tract	mergePATH:2
PATH:26	ICD9:599	Other disorders of urethra and urinary tract	mergePATH:2
PATH:59	ICD9:599	Other disorders of urethra and urinary tract	mergePATH:2
PATH:4	ICD9:507	Pneumonitis due to solids and liquids	mergePATH:3
PATH:19	ICD9:507	Pneumonitis due to solids and liquids	mergePATH:3
PATH:5	ICD9:410	Acute myocardial infarction	mergePATH:4
PATH:10	ICD9:410	Acute myocardial infarction	mergePATH:4
PATH:69	ICD9:410	Acute myocardial infarction	mergePATH:4
PATH:83	ICD9:410	Acute myocardial infarction	mergePATH:4
PATH:201	ICD9:410	Acute myocardial infarction	mergePATH:4
PATH:6	ICD9:428	Heart failure	mergePATH:5
PATH:11	ICD9:428	Heart failure	mergePATH:5
PATH:16	ICD9:428	Heart failure	mergePATH:5
PATH:18	ICD9:428	Heart failure	mergePATH:5
PATH:30	ICD9:428	Heart failure	mergePATH:5
PATH:31	ICD9:428	Heart failure	mergePATH:5
PATH:32	ICD9:428	Heart failure	mergePATH:5
PATH:38	ICD9:428	Heart failure	mergePATH:5
PATH:41	ICD9:428	Heart failure	mergePATH:5
PATH:42	ICD9:428	Heart failure	mergePATH:5
PATH:47	ICD9:428	Heart failure	mergePATH:5
PATH:54	ICD9:428	Heart failure	mergePATH:5
PATH:65	ICD9:428	Heart failure	mergePATH:5
PATH:78	ICD9:428	Heart failure	mergePATH:5
PATH:108	ICD9:428	Heart failure	mergePATH:5
PATH:130	ICD9:428	Heart failure	mergePATH:5
PATH:151	ICD9:428	Heart failure	mergePATH:5
PATH:153	ICD9:428	Heart failure	mergePATH:5
PATH:7	ICD9:584	Acute kidney failure	mergePATH:6
PATH:44	ICD9:584	Acute kidney failure	mergePATH:6
PATH:53	ICD9:584	Acute kidney failure	mergePATH:6
PATH:63	ICD9:584	Acute kidney failure	mergePATH:6
PATH:93	ICD9:584	Acute kidney failure	mergePATH:6
PATH:141	ICD9:584	Acute kidney failure	mergePATH:6
PATH:147	ICD9:584	Acute kidney failure	mergePATH:6
PATH:259	ICD9:584	Acute kidney failure	mergePATH:6
PATH:280	ICD9:584	Acute kidney failure	mergePATH:6
PATH:8	ICD9:491	Chronic bronchitis	mergePATH:7
PATH:12	ICD9:491	Chronic bronchitis	mergePATH:7
PATH:33	ICD9:491	Chronic bronchitis	mergePATH:7
PATH:40	ICD9:491	Chronic bronchitis	mergePATH:7
PATH:68	ICD9:491	Chronic bronchitis	mergePATH:7
PATH:90	ICD9:491	Chronic bronchitis	mergePATH:7
PATH:98	ICD9:491	Chronic bronchitis	mergePATH:7
PATH:124	ICD9:491	Chronic bronchitis	mergePATH:7
PATH:190	ICD9:491	Chronic bronchitis	mergePATH:7
PATH:208	ICD9:491	Chronic bronchitis	mergePATH:7
PATH:13	ICD9:296	Episodic mood disorders	mergePATH:8
PATH:55	ICD9:296	Episodic mood disorders	mergePATH:8
PATH:105	ICD9:296	Episodic mood disorders	mergePATH:8
PATH:137	ICD9:296	Episodic mood disorders	mergePATH:8
PATH:14	ICD9:276	Disorders of fluid, electrolyte, and acid-base balance	mergePATH:9
PATH:46	ICD9:276	Disorders of fluid, electrolyte, and acid-base balance	mergePATH:9
PATH:100	ICD9:276	Disorders of fluid, electrolyte, and acid-base balance	mergePATH:9
PATH:17	ICD9:482	Other bacterial pneumonia	mergePATH:10
PATH:20	ICD9:571	Chronic liver disease and cirrhosis	mergePATH:11
PATH:27	ICD9:571	Chronic liver disease and cirrhosis	mergePATH:11
PATH:45	ICD9:571	Chronic liver disease and cirrhosis	mergePATH:11
PATH:77	ICD9:571	Chronic liver disease and cirrhosis	mergePATH:11
PATH:95	ICD9:571	Chronic liver disease and cirrhosis	mergePATH:11
PATH:22	ICD9:707	Chronic ulcer of skin	mergePATH:12
PATH:110	ICD9:707	Chronic ulcer of skin	mergePATH:12
PATH:23	ICD9:285	Other and unspecified anemias	mergePATH:13
PATH:71	ICD9:285	Other and unspecified anemias	mergePATH:13
PATH:119	ICD9:285	Other and unspecified anemias	mergePATH:13
PATH:132	ICD9:285	Other and unspecified anemias	mergePATH:13
PATH:24	ICD9:250	Diabetes mellitus	mergePATH:14
PATH:28	ICD9:250	Diabetes mellitus	mergePATH:14
PATH:58	ICD9:250	Diabetes mellitus	mergePATH:14
PATH:72	ICD9:250	Diabetes mellitus	mergePATH:14
PATH:79	ICD9:250	Diabetes mellitus	mergePATH:14
PATH:85	ICD9:250	Diabetes mellitus	mergePATH:14
PATH:101	ICD9:250	Diabetes mellitus	mergePATH:14
PATH:112	ICD9:250	Diabetes mellitus	mergePATH:14
PATH:224	ICD9:250	Diabetes mellitus	mergePATH:14
PATH:233	ICD9:250	Diabetes mellitus	mergePATH:14
PATH:25	ICD9:493	Asthma	mergePATH:15
PATH:109	ICD9:493	Asthma	mergePATH:15
PATH:242	ICD9:493	Asthma	mergePATH:15
PATH:29	ICD9:572	Liver abscess and sequelae of chronic liver disease	mergePATH:16
PATH:34	ICD9:458	Hypotension	mergePATH:17
PATH:35	ICD9:434	Occlusion of cerebral arteries	mergePATH:18
PATH:49	ICD9:434	Occlusion of cerebral arteries	mergePATH:18
PATH:57	ICD9:434	Occlusion of cerebral arteries	mergePATH:18
PATH:76	ICD9:434	Occlusion of cerebral arteries	mergePATH:18
PATH:156	ICD9:434	Occlusion of cerebral arteries	mergePATH:18
PATH:204	ICD9:434	Occlusion of cerebral arteries	mergePATH:18
PATH:279	ICD9:434	Occlusion of cerebral arteries	mergePATH:18
PATH:36	ICD9:348	Other conditions of brain	mergePATH:19
PATH:115	ICD9:348	Other conditions of brain	mergePATH:19
PATH:39	ICD9:403	Hypertensive chronic kidney disease	mergePATH:20
PATH:91	ICD9:403	Hypertensive chronic kidney disease	mergePATH:20
PATH:207	ICD9:403	Hypertensive chronic kidney disease	mergePATH:20
PATH:43	ICD9:162	Malignant neoplasm of trachea, bronchus, and lung	mergePATH:21
PATH:139	ICD9:162	Malignant neoplasm of trachea, bronchus, and lung	mergePATH:21
PATH:162	ICD9:162	Malignant neoplasm of trachea, bronchus, and lung	mergePATH:21
PATH:175	ICD9:162	Malignant neoplasm of trachea, bronchus, and lung	mergePATH:21
PATH:236	ICD9:162	Malignant neoplasm of trachea, bronchus, and lung	mergePATH:21
PATH:252	ICD9:162	Malignant neoplasm of trachea, bronchus, and lung	mergePATH:21
PATH:50	ICD9:288	Diseases of white blood cells	mergePATH:22
PATH:246	ICD9:288	Diseases of white blood cells	mergePATH:22
PATH:51	ICD9:198	Secondary malignant neoplasm of other specified sites	mergePATH:23
PATH:92	ICD9:198	Secondary malignant neoplasm of other specified sites	mergePATH:23
PATH:96	ICD9:198	Secondary malignant neoplasm of other specified sites	mergePATH:23
PATH:52	ICD9:404	Hypertensive heart and chronic kidney disease	mergePATH:24
PATH:81	ICD9:404	Hypertensive heart and chronic kidney disease	mergePATH:24
PATH:196	ICD9:404	Hypertensive heart and chronic kidney disease	mergePATH:24
PATH:202	ICD9:404	Hypertensive heart and chronic kidney disease	mergePATH:24
PATH:231	ICD9:404	Hypertensive heart and chronic kidney disease	mergePATH:24
PATH:56	ICD9:577	Diseases of pancreas	mergePATH:25
PATH:104	ICD9:577	Diseases of pancreas	mergePATH:25
PATH:129	ICD9:577	Diseases of pancreas	mergePATH:25
PATH:144	ICD9:577	Diseases of pancreas	mergePATH:25
PATH:180	ICD9:577	Diseases of pancreas	mergePATH:25
PATH:60	ICD9:682	Other cellulitis and abscess	mergePATH:26
PATH:102	ICD9:682	Other cellulitis and abscess	mergePATH:26
PATH:120	ICD9:682	Other cellulitis and abscess	mergePATH:26
PATH:218	ICD9:682	Other cellulitis and abscess	mergePATH:26
PATH:61	ICD9:331	Other cerebral degenerations	mergePATH:27
PATH:116	ICD9:331	Other cerebral degenerations	mergePATH:27
PATH:298	ICD9:331	Other cerebral degenerations	mergePATH:27
PATH:62	ICD9:202	Other malignant neoplasms of lymphoid and histiocytic tissue	mergePATH:28
PATH:113	ICD9:202	Other malignant neoplasms of lymphoid and histiocytic tissue	mergePATH:28
PATH:170	ICD9:202	Other malignant neoplasms of lymphoid and histiocytic tissue	mergePATH:28
PATH:258	ICD9:202	Other malignant neoplasms of lymphoid and histiocytic tissue	mergePATH:28
PATH:64	ICD9:70	Viral hepatitis	mergePATH:29
PATH:66	ICD9:427	Cardiac dysrhythmias	mergePATH:30
PATH:198	ICD9:427	Cardiac dysrhythmias	mergePATH:30
PATH:67	ICD9:511	Pleurisy	mergePATH:31
PATH:74	ICD9:511	Pleurisy	mergePATH:31
PATH:191	ICD9:511	Pleurisy	mergePATH:31
PATH:262	ICD9:511	Pleurisy	mergePATH:31
PATH:70	ICD9:535	Gastritis and duodenitis	mergePATH:32
PATH:182	ICD9:535	Gastritis and duodenitis	mergePATH:32
PATH:294	ICD9:535	Gastritis and duodenitis	mergePATH:32
PATH:73	ICD9:284	Aplastic anemia and other bone marrow failure syndromes	mergePATH:33
PATH:75	ICD9:576	Other disorders of biliary tract	mergePATH:34
PATH:131	ICD9:576	Other disorders of biliary tract	mergePATH:34
PATH:250	ICD9:576	Other disorders of biliary tract	mergePATH:34
PATH:282	ICD9:576	Other disorders of biliary tract	mergePATH:34
PATH:80	ICD9:578	Gastrointestinal hemorrhage	mergePATH:35
PATH:88	ICD9:578	Gastrointestinal hemorrhage	mergePATH:35
PATH:82	ICD9:515	Postinflam pulm fibrosis	mergePATH:36
PATH:84	ICD9:414	Other forms of chronic ischemic heart disease	mergePATH:37
PATH:106	ICD9:414	Other forms of chronic ischemic heart disease	mergePATH:37
PATH:255	ICD9:414	Other forms of chronic ischemic heart disease	mergePATH:37
PATH:86	ICD9:153	Malignant neoplasm of colon	mergePATH:38
PATH:94	ICD9:153	Malignant neoplasm of colon	mergePATH:38
PATH:192	ICD9:153	Malignant neoplasm of colon	mergePATH:38
PATH:214	ICD9:153	Malignant neoplasm of colon	mergePATH:38
PATH:261	ICD9:153	Malignant neoplasm of colon	mergePATH:38
PATH:87	ICD9:595	Cystitis	mergePATH:39
PATH:97	ICD9:188	Malignant neoplasm of bladder	mergePATH:40
PATH:117	ICD9:188	Malignant neoplasm of bladder	mergePATH:40
PATH:143	ICD9:188	Malignant neoplasm of bladder	mergePATH:40
PATH:203	ICD9:188	Malignant neoplasm of bladder	mergePATH:40
PATH:216	ICD9:188	Malignant neoplasm of bladder	mergePATH:40
PATH:219	ICD9:188	Malignant neoplasm of bladder	mergePATH:40
PATH:234	ICD9:188	Malignant neoplasm of bladder	mergePATH:40
PATH:243	ICD9:188	Malignant neoplasm of bladder	mergePATH:40
PATH:284	ICD9:188	Malignant neoplasm of bladder	mergePATH:40
PATH:99	ICD9:205	Myeloid leukemia	mergePATH:41
PATH:127	ICD9:205	Myeloid leukemia	mergePATH:41
PATH:266	ICD9:205	Myeloid leukemia	mergePATH:41
PATH:103	ICD9:562	Diverticula of intestine	mergePATH:42
PATH:126	ICD9:562	Diverticula of intestine	mergePATH:42
PATH:241	ICD9:562	Diverticula of intestine	mergePATH:42
PATH:287	ICD9:562	Diverticula of intestine	mergePATH:42
PATH:107	ICD9:438	Late effects of cerebrovascular disease	mergePATH:43
PATH:155	ICD9:438	Late effects of cerebrovascular disease	mergePATH:43
PATH:167	ICD9:438	Late effects of cerebrovascular disease	mergePATH:43
PATH:286	ICD9:438	Late effects of cerebrovascular disease	mergePATH:43
PATH:111	ICD9:560	Intestinal obstruction without mention of hernia	mergePATH:44
PATH:146	ICD9:560	Intestinal obstruction without mention of hernia	mergePATH:44
PATH:114	ICD9:287	Purpura and other hemorrhagic conditions	mergePATH:45
PATH:118	ICD9:203	Multiple myeloma and immunoproliferative neoplasms	mergePATH:46
PATH:121	ICD9:294	Persistent mental disorders due to conditions classified elsewhere	mergePATH:47
PATH:185	ICD9:294	Persistent mental disorders due to conditions classified elsewhere	mergePATH:47
PATH:122	ICD9:402	Hypertensive heart disease	mergePATH:48
PATH:149	ICD9:402	Hypertensive heart disease	mergePATH:48
PATH:157	ICD9:402	Hypertensive heart disease	mergePATH:48
PATH:123	ICD9:204	Lymphoid leukemia	mergePATH:49
PATH:140	ICD9:204	Lymphoid leukemia	mergePATH:49
PATH:263	ICD9:204	Lymphoid leukemia	mergePATH:49
PATH:125	ICD9:238	Neoplasm of uncertain behavior of other and unspecified sites and tissues	mergePATH:50
PATH:200	ICD9:238	Neoplasm of uncertain behavior of other and unspecified sites and tissues	mergePATH:50
PATH:133	ICD9:151	Malignant neoplasm of stomach	mergePATH:51
PATH:174	ICD9:151	Malignant neoplasm of stomach	mergePATH:51
PATH:226	ICD9:151	Malignant neoplasm of stomach	mergePATH:51
PATH:253	ICD9:151	Malignant neoplasm of stomach	mergePATH:51
PATH:264	ICD9:151	Malignant neoplasm of stomach	mergePATH:51
PATH:272	ICD9:151	Malignant neoplasm of stomach	mergePATH:51
PATH:134	ICD9:275	Disorders of mineral metabolism	mergePATH:52
PATH:135	ICD9:415	Acute pulmonary heart disease	mergePATH:53
PATH:136	ICD9:459	Other disorders of circulatory system	mergePATH:54
PATH:138	ICD9:154	Malignant neoplasm of rectum, rectosigmoid junction, and anus	mergePATH:55
PATH:148	ICD9:154	Malignant neoplasm of rectum, rectosigmoid junction, and anus	mergePATH:55
PATH:164	ICD9:154	Malignant neoplasm of rectum, rectosigmoid junction, and anus	mergePATH:55
PATH:177	ICD9:154	Malignant neoplasm of rectum, rectosigmoid junction, and anus	mergePATH:55
PATH:178	ICD9:154	Malignant neoplasm of rectum, rectosigmoid junction, and anus	mergePATH:55
PATH:271	ICD9:154	Malignant neoplasm of rectum, rectosigmoid junction, and anus	mergePATH:55
PATH:296	ICD9:154	Malignant neoplasm of rectum, rectosigmoid junction, and anus	mergePATH:55
PATH:142	ICD9:156	Malignant neoplasm of gallbladder and extrahepatic bile ducts	mergePATH:56
PATH:227	ICD9:156	Malignant neoplasm of gallbladder and extrahepatic bile ducts	mergePATH:56
PATH:150	ICD9:431	Intracerebral hemorrhage	mergePATH:57
PATH:152	ICD9:416	Chronic pulmonary heart disease	mergePATH:58
PATH:154	ICD9:516	Other alveolar and parietoalveolar pneumonopathy	mergePATH:59
PATH:275	ICD9:516	Other alveolar and parietoalveolar pneumonopathy	mergePATH:59
PATH:158	ICD9:530	Diseases of esophagus	mergePATH:60
PATH:159	ICD9:200	Lymphosarcoma and reticulosarcoma and other specified malignant tumors of lymphatic tissue	mergePATH:61
PATH:197	ICD9:200	Lymphosarcoma and reticulosarcoma and other specified malignant tumors of lymphatic tissue	mergePATH:61
PATH:161	ICD9:189	Malignant neoplasm of kidney and other and unspecified urinary organs	mergePATH:62
PATH:163	ICD9:733	Other disorders of bone and cartilage	mergePATH:63
PATH:165	ICD9:398	Other rheumatic heart disease	mergePATH:64
PATH:194	ICD9:398	Other rheumatic heart disease	mergePATH:64
PATH:248	ICD9:398	Other rheumatic heart disease	mergePATH:64
PATH:168	ICD9:626	Disorders of menstruation and other abnormal bleeding from female genital tract	mergePATH:65
PATH:169	ICD9:263	Other and unspecified protein-calorie malnutrition	mergePATH:66
PATH:171	ICD9:174	Malignant neoplasm of female breast	mergePATH:67
PATH:172	ICD9:280	Iron deficiency anemias	mergePATH:68
PATH:181	ICD9:280	Iron deficiency anemias	mergePATH:68
PATH:215	ICD9:280	Iron deficiency anemias	mergePATH:68
PATH:265	ICD9:280	Iron deficiency anemias	mergePATH:68
PATH:173	ICD9:290	Dementias	mergePATH:69
PATH:244	ICD9:290	Dementias	mergePATH:69
PATH:176	ICD9:715	Osteoarthrosis and allied disorders	mergePATH:70
PATH:209	ICD9:715	Osteoarthrosis and allied disorders	mergePATH:70
PATH:179	ICD9:196	Secondary and unspecified malignant neoplasm of lymph nodes	mergePATH:71
PATH:187	ICD9:196	Secondary and unspecified malignant neoplasm of lymph nodes	mergePATH:71
PATH:183	ICD9:440	Atherosclerosis	mergePATH:72
PATH:184	ICD9:283	Acquired hemolytic anemias	mergePATH:73
PATH:186	ICD9:155	Malignant neoplasm of liver and intrahepatic bile ducts	mergePATH:74
PATH:188	ICD9:446	Polyarteritis nodosa and allied conditions	mergePATH:75
PATH:189	ICD9:295	Schizophrenic disorders	mergePATH:76
PATH:193	ICD9:157	Malignant neoplasm of pancreas	mergePATH:77
PATH:195	ICD9:494	Bronchiectasis	mergePATH:78
PATH:199	ICD9:291	Alcohol-induced mental disorders	mergePATH:79
PATH:205	ICD9:481	Pneumococcal pneumonia	mergePATH:80
PATH:206	ICD9:531	Gastric ulcer	mergePATH:81
PATH:210	ICD9:424	Other diseases of endocardium	mergePATH:82
PATH:251	ICD9:424	Other diseases of endocardium	mergePATH:82
PATH:276	ICD9:424	Other diseases of endocardium	mergePATH:82
PATH:211	ICD9:182	Malignant neoplasm of body of uterus	mergePATH:83
PATH:240	ICD9:182	Malignant neoplasm of body of uterus	mergePATH:83
PATH:212	ICD9:191	Malignant neoplasm of brain	mergePATH:84
PATH:245	ICD9:191	Malignant neoplasm of brain	mergePATH:84
PATH:288	ICD9:191	Malignant neoplasm of brain	mergePATH:84
PATH:213	ICD9:433	Occlusion and stenosis of precerebral arteries	mergePATH:85
PATH:217	ICD9:593	Other disorders of kidney and ureter	mergePATH:86
PATH:220	ICD9:150	Malignant neoplasm of esophagus	mergePATH:87
PATH:260	ICD9:150	Malignant neoplasm of esophagus	mergePATH:87
PATH:221	ICD9:556	Ulcerative colitis	mergePATH:88
PATH:223	ICD9:430	Subarachnoid hemorrhage	mergePATH:89
PATH:273	ICD9:430	Subarachnoid hemorrhage	mergePATH:89
PATH:225	ICD9:239	Neoplasms of unspecified nature	mergePATH:90
PATH:278	ICD9:239	Neoplasms of unspecified nature	mergePATH:90
PATH:228	ICD9:396	Diseases of mitral and aortic valves	mergePATH:91
PATH:229	ICD9:281	Other deficiency anemias	mergePATH:92
PATH:232	ICD9:574	Cholelithiasis	mergePATH:93
PATH:235	ICD9:344	Other paralytic syndromes	mergePATH:94
PATH:237	ICD9:161	Malignant neoplasm of larynx	mergePATH:95
PATH:238	ICD9:357	Inflammatory and toxic neuropathy	mergePATH:96
PATH:239	ICD9:278	Overweight, obesity and other hyperalimentation	mergePATH:97
PATH:247	ICD9:241	Nontoxic nodular goiter	mergePATH:98
PATH:249	ICD9:590	Infections of kidney	mergePATH:99
PATH:254	ICD9:335	Anterior horn cell disease	mergePATH:100
PATH:256	ICD9:694	Bullous dermatoses	mergePATH:101
PATH:257	ICD9:681	Cellulitis and abscess of finger and toe	mergePATH:102
PATH:267	ICD9:336	Other diseases of spinal cord	mergePATH:103
PATH:268	ICD9:180	Malignant neoplasm of cervix uteri	mergePATH:104
PATH:269	ICD9:211	Benign neoplasm of other parts of digestive system	mergePATH:105
PATH:270	ICD9:592	Calculus of kidney and ureter	mergePATH:106
PATH:283	ICD9:592	Calculus of kidney and ureter	mergePATH:106
PATH:274	ICD9:512	Pneumothorax and air leak	mergePATH:107
PATH:277	ICD9:620	Noninflammatory disorders of ovary, fallopian tube, and broad ligament	mergePATH:108
PATH:281	ICD9:508	Respiratory conditions due to other and unspecified external agents	mergePATH:109
PATH:285	ICD9:158	Malignant neoplasm of retroperitoneum and peritoneum	mergePATH:110
PATH:289	ICD9:171	Malignant neoplasm of connective and other soft tissue	mergePATH:111
PATH:290	ICD9:453	Other venous embolism and thrombosis	mergePATH:112
PATH:291	ICD9:453	Other venous embolism and thrombosis	mergePATH:112
PATH:292	ICD9:627	Menopausal and postmenopausal disorders	mergePATH:113
PATH:293	ICD9:225	Benign neoplasm of brain and other parts of nervous system	mergePATH:114
PATH:295	ICD9:235	Neoplasm of uncertain behavior of digestive and respiratory systems	mergePATH:115
PATH:297	ICD9:164	Malignant neoplasm of thymus, heart, and mediastinum	mergePATH:116
PATH:299	ICD9:332	Parkinson's disease	mergePATH:117

## Sheet: Prior diseases of sepsis
Prior_disease	Posterior_disease
ICD9CM:486	ICD9CM:038
ICD9CM:518	ICD9CM:038
ICD9CM:599	ICD9CM:038
ICD9CM:507	ICD9CM:038
ICD9CM:584	ICD9CM:038
ICD9CM:276	ICD9CM:038
ICD9CM:482	ICD9CM:038
ICD9CM:707	ICD9CM:038
ICD9CM:285	ICD9CM:038
ICD9CM:571	ICD9CM:038
ICD9CM:572	ICD9CM:038
ICD9CM:458	ICD9CM:038
ICD9CM:348	ICD9CM:038
ICD9CM:403	ICD9CM:038
ICD9CM:288	ICD9CM:038
ICD9CM:404	ICD9CM:038
ICD9CM:331	ICD9CM:038
ICD9CM:202	ICD9CM:038
ICD9CM:070	ICD9CM:038
ICD9CM:284	ICD9CM:038
ICD9CM:576	ICD9CM:038
ICD9CM:595	ICD9CM:038
ICD9CM:188	ICD9CM:038
ICD9CM:205	ICD9CM:038
ICD9CM:438	ICD9CM:038
ICD9CM:287	ICD9CM:038
ICD9CM:203	ICD9CM:038
ICD9CM:294	ICD9CM:038
ICD9CM:204	ICD9CM:038
ICD9CM:238	ICD9CM:038
ICD9CM:275	ICD9CM:038
ICD9CM:459	ICD9CM:038
ICD9CM:156	ICD9CM:038
ICD9CM:200	ICD9CM:038
ICD9CM:263	ICD9CM:038
ICD9CM:290	ICD9CM:038
ICD9CM:283	ICD9CM:038
ICD9CM:446	ICD9CM:038
ICD9CM:281	ICD9CM:038
ICD9CM:344	ICD9CM:038
ICD9CM:161	ICD9CM:038
ICD9CM:694	ICD9CM:038
ICD9CM:336	ICD9CM:038

## Sheet: Detail of trajectories
ID # of trajectory set by initial disease	ICD9 code of initla disease	ICD9 code of prior disease	name of prior disease	ICD9 code of posterior disease/death	name of posterior disease/death	number of transferred patient from prior disease	mean age of transferred patient from prior disease
mergePATH:0	ICD9:486	ICD9:008	Intestinal infections due to other organisms	ICD9:008_died	Intestinal infections due to other organisms_died	139	80.8561
mergePATH:0	ICD9:486	ICD9:011	Pulmonary tuberculosis	ICD9:011_died	Pulmonary tuberculosis_died	14	77.3571
mergePATH:0	ICD9:486	ICD9:038	Septicemia	ICD9:038_died	Septicemia_died	3755	75.211
mergePATH:0	ICD9:486	ICD9:114	Coccidioidomycosis	ICD9:114_died	Coccidioidomycosis_died	10	50.8
mergePATH:0	ICD9:486	ICD9:117	Other mycoses	ICD9:117_died	Other mycoses_died	36	66.7222
mergePATH:0	ICD9:486	ICD9:428	Heart failure	ICD9:428_died	Heart failure_died	632	79.3275
mergePATH:0	ICD9:486	ICD9:482	Other bacterial pneumonia	ICD9:482_died	Other bacterial pneumonia_died	364	76.9532
mergePATH:0	ICD9:486	ICD9:486	Pneumonia, organism NOS	ICD9:486_died	Pneumonia, organism NOS_died	2515	72.9522
mergePATH:0	ICD9:486	ICD9:507	Pneumonitis due to solids and liquids	ICD9:507_died	Pneumonitis due to solids and liquids_died	848	81.2724
mergePATH:0	ICD9:486	ICD9:510	Empyema	ICD9:510_died	Empyema_died	16	74.0625
mergePATH:0	ICD9:486	ICD9:511	Pleurisy	ICD9:511_died	Pleurisy_died	96	74.5729
mergePATH:0	ICD9:486	ICD9:515	Postinflam pulm fibrosis	ICD9:515_died	Postinflam pulm fibrosis_died	79	74.6203
mergePATH:0	ICD9:486	ICD9:516	Other alveolar and parietoalveolar pneumonopathy	ICD9:516_died	Other alveolar and parietoalveolar pneumonopathy_died	35	70.0286
mergePATH:0	ICD9:486	ICD9:518	Other diseases of lung	ICD9:518_died	Other diseases of lung_died	1947	71.3248
mergePATH:0	ICD9:486	ICD9:486	Pneumonia, organism NOS	ICD9:008	Intestinal infections due to other organisms	932	75.3215
mergePATH:0	ICD9:486	ICD9:486	Pneumonia, organism NOS	ICD9:011	Pulmonary tuberculosis	55	70.7091
mergePATH:0	ICD9:486	ICD9:482	Other bacterial pneumonia	ICD9:038	Septicemia	329	71.845
mergePATH:0	ICD9:486	ICD9:486	Pneumonia, organism NOS	ICD9:038	Septicemia	8130	74.3979
mergePATH:0	ICD9:486	ICD9:507	Pneumonitis due to solids and liquids	ICD9:038	Septicemia	539	76.8978
mergePATH:0	ICD9:486	ICD9:518	Other diseases of lung	ICD9:038	Septicemia	687	68.7564
mergePATH:0	ICD9:486	ICD9:486	Pneumonia, organism NOS	ICD9:114	Coccidioidomycosis	59	54.661
mergePATH:0	ICD9:486	ICD9:486	Pneumonia, organism NOS	ICD9:117	Other mycoses	128	67.1875
mergePATH:0	ICD9:486	ICD9:486	Pneumonia, organism NOS	ICD9:428	Heart failure	5336	75.9608
mergePATH:0	ICD9:486	ICD9:486	Pneumonia, organism NOS	ICD9:482	Other bacterial pneumonia	1783	72.0331
mergePATH:0	ICD9:486	ICD9:486	Pneumonia, organism NOS	ICD9:507	Pneumonitis due to solids and liquids	2883	78.179
mergePATH:0	ICD9:486	ICD9:486	Pneumonia, organism NOS	ICD9:510	Empyema	118	61.5
mergePATH:0	ICD9:486	ICD9:486	Pneumonia, organism NOS	ICD9:511	Pleurisy	764	69.6715
mergePATH:0	ICD9:486	ICD9:486	Pneumonia, organism NOS	ICD9:515	Postinflam pulm fibrosis	360	71.0111
mergePATH:0	ICD9:486	ICD9:486	Pneumonia, organism NOS	ICD9:516	Other alveolar and parietoalveolar pneumonopathy	166	68.759
mergePATH:0	ICD9:486	ICD9:428	Heart failure	ICD9:518	Other diseases of lung	479	72.2259
mergePATH:0	ICD9:486	ICD9:486	Pneumonia, organism NOS	ICD9:518	Other diseases of lung	4479	71.3635
mergePATH:0	ICD9:486	ICD9:511	Pleurisy	ICD9:518	Other diseases of lung	62	66.6613
mergePATH:0	ICD9:486	ICD9:515	Postinflam pulm fibrosis	ICD9:518	Other diseases of lung	46	70.0435
mergePATH:0	ICD9:486	ICD9:516	Other alveolar and parietoalveolar pneumonopathy	ICD9:518	Other diseases of lung	29	69.1724
mergePATH:1	ICD9:518	ICD9:038	Septicemia	ICD9:038_died	Septicemia_died	2136	72.8933
mergePATH:1	ICD9:518	ICD9:518	Other diseases of lung	ICD9:518_died	Other diseases of lung_died	1769	70.0204
mergePATH:1	ICD9:518	ICD9:519	Other diseases of respiratory system	ICD9:519_died	Other diseases of respiratory system_died	17	61.7647
mergePATH:1	ICD9:518	ICD9:518	Other diseases of lung	ICD9:038	Septicemia	6600	71.5649
mergePATH:1	ICD9:518	ICD9:518	Other diseases of lung	ICD9:519	Other diseases of respiratory system	221	61.7773
mergePATH:2	ICD9:599	ICD9:008	Intestinal infections due to other organisms	ICD9:008_died	Intestinal infections due to other organisms_died	49	82.9184
mergePATH:2	ICD9:599	ICD9:038	Septicemia	ICD9:038_died	Septicemia_died	2036	79.714
mergePATH:2	ICD9:599	ICD9:507	Pneumonitis due to solids and liquids	ICD9:507_died	Pneumonitis due to solids and liquids_died	352	83.4915
mergePATH:2	ICD9:599	ICD9:599	Other disorders of urethra and urinary tract	ICD9:599_died	Other disorders of urethra and urinary tract_died	250	82.1962
mergePATH:2	ICD9:599	ICD9:599	Other disorders of urethra and urinary tract	ICD9:008	Intestinal infections due to other organisms	605	75.8306
mergePATH:2	ICD9:599	ICD9:507	Pneumonitis due to solids and liquids	ICD9:038	Septicemia	324	78.7963
mergePATH:2	ICD9:599	ICD9:599	Other disorders of urethra and urinary tract	ICD9:038	Septicemia	5695	75.7332
mergePATH:2	ICD9:599	ICD9:599	Other disorders of urethra and urinary tract	ICD9:507	Pneumonitis due to solids and liquids	1273	80.7398
mergePATH:3	ICD9:507	ICD9:038	Septicemia	ICD9:038_died	Septicemia_died	1878	78.311
mergePATH:3	ICD9:507	ICD9:507	Pneumonitis due to solids and liquids	ICD9:507_died	Pneumonitis due to solids and liquids_died	1289	78.273
mergePATH:3	ICD9:507	ICD9:518	Other diseases of lung	ICD9:518_died	Other diseases of lung_died	637	78.7296
mergePATH:3	ICD9:507	ICD9:507	Pneumonitis due to solids and liquids	ICD9:038	Septicemia	5216	77.7409
mergePATH:3	ICD9:507	ICD9:518	Other diseases of lung	ICD9:038	Septicemia	379	74.3483
mergePATH:3	ICD9:507	ICD9:507	Pneumonitis due to solids and liquids	ICD9:518	Other diseases of lung	1965	75.274
mergePATH:4	ICD9:410	ICD9:038	Septicemia	ICD9:038_died	Septicemia_died	50	73.1076
mergePATH:4	ICD9:410	ICD9:404	Hypertensive heart and chronic kidney disease	ICD9:404_died	Hypertensive heart and chronic kidney disease_died	40	76.075
mergePATH:4	ICD9:410	ICD9:410	Acute myocardial infarction	ICD9:410_died	Acute myocardial infarction_died	1211	74.8249
mergePATH:4	ICD9:410	ICD9:411	Other acute and subacute forms of ischemic heart disease	ICD9:411_died	Other acute and subacute forms of ischemic heart disease_died	3	70.3333
mergePATH:4	ICD9:410	ICD9:414	Other forms of chronic ischemic heart disease	ICD9:414_died	Other forms of chronic ischemic heart disease_died	150	74.3733
mergePATH:4	ICD9:410	ICD9:428	Heart failure	ICD9:428_died	Heart failure_died	674	79.319
mergePATH:4	ICD9:410	ICD9:429	Ill-defined descriptions and complications of heart disease	ICD9:429_died	Ill-defined descriptions and complications of heart disease_died	14	77.0714
mergePATH:4	ICD9:410	ICD9:458	Hypotension	ICD9:458_died	Hypotension_died	3	79
mergePATH:4	ICD9:410	ICD9:518	Other diseases of lung	ICD9:518_died	Other diseases of lung_died	100	72.23
mergePATH:4	ICD9:410	ICD9:404	Hypertensive heart and chronic kidney disease	ICD9:038	Septicemia	55	72.2182
mergePATH:4	ICD9:410	ICD9:458	Hypotension	ICD9:038	Septicemia	5	73.8
mergePATH:4	ICD9:410	ICD9:518	Other diseases of lung	ICD9:038	Septicemia	43	75.093
mergePATH:4	ICD9:410	ICD9:410	Acute myocardial infarction	ICD9:404	Hypertensive heart and chronic kidney disease	493	74.2272
mergePATH:4	ICD9:410	ICD9:410	Acute myocardial infarction	ICD9:411	Other acute and subacute forms of ischemic heart disease	406	64.6404
mergePATH:4	ICD9:410	ICD9:410	Acute myocardial infarction	ICD9:414	Other forms of chronic ischemic heart disease	4271	68.1288
mergePATH:4	ICD9:410	ICD9:410	Acute myocardial infarction	ICD9:428	Heart failure	5177	75.0114
mergePATH:4	ICD9:410	ICD9:410	Acute myocardial infarction	ICD9:429	Ill-defined descriptions and complications of heart disease	79	67.2785
mergePATH:4	ICD9:410	ICD9:414	Other forms of chronic ischemic heart disease	ICD9:458	Hypotension	40	68.725
mergePATH:4	ICD9:410	ICD9:428	Heart failure	ICD9:518	Other diseases of lung	290	70.7276
mergePATH:5	ICD9:428	ICD9:008	Intestinal infections due to other organisms	ICD9:008_died	Intestinal infections due to other organisms_died	128	82.811
mergePATH:5	ICD9:428	ICD9:038	Septicemia	ICD9:038_died	Septicemia_died	886	74.0272
mergePATH:5	ICD9:428	ICD9:112	Candidiasis	ICD9:112_died	Candidiasis_died	21	76.2857
mergePATH:5	ICD9:428	ICD9:276	Disorders of fluid, electrolyte, and acid-base balance	ICD9:276_died	Disorders of fluid, electrolyte, and acid-base balance_died	144	78.0903
mergePATH:5	ICD9:428	ICD9:348	Other conditions of brain	ICD9:348_died	Other conditions of brain_died	116	71.3793
mergePATH:5	ICD9:428	ICD9:396	Diseases of mitral and aortic valves	ICD9:396_died	Diseases of mitral and aortic valves_died	41	75.6585
mergePATH:5	ICD9:428	ICD9:403	Hypertensive chronic kidney disease	ICD9:403_died	Hypertensive chronic kidney disease_died	75	74.8933
mergePATH:5	ICD9:428	ICD9:404	Hypertensive heart and chronic kidney disease	ICD9:404_died	Hypertensive heart and chronic kidney disease_died	224	75.5759
mergePATH:5	ICD9:428	ICD9:424	Other diseases of endocardium	ICD9:424_died	Other diseases of endocardium_died	149	77.9799
mergePATH:5	ICD9:428	ICD9:425	Cardiomyopathy	ICD9:425_died	Cardiomyopathy_died	79	64.4557
mergePATH:5	ICD9:428	ICD9:428	Heart failure	ICD9:428_died	Heart failure_died	2163	76.3279
mergePATH:5	ICD9:428	ICD9:440	Atherosclerosis	ICD9:440_died	Atherosclerosis_died	78	75.9359
mergePATH:5	ICD9:428	ICD9:458	Hypotension	ICD9:458_died	Hypotension_died	65	77.5538
mergePATH:5	ICD9:428	ICD9:482	Other bacterial pneumonia	ICD9:482_died	Other bacterial pneumonia_died	162	77.4753
mergePATH:5	ICD9:428	ICD9:496	Chr airway obstruct NEC	ICD9:496_died	Chr airway obstruct NEC_died	25	78.6
mergePATH:5	ICD9:428	ICD9:507	Pneumonitis due to solids and liquids	ICD9:507_died	Pneumonitis due to solids and liquids_died	7	84.7143
mergePATH:5	ICD9:428	ICD9:511	Pleurisy	ICD9:511_died	Pleurisy_died	84	79.6867
mergePATH:5	ICD9:428	ICD9:518	Other diseases of lung	ICD9:518_died	Other diseases of lung_died	1902	73.2828
mergePATH:5	ICD9:428	ICD9:578	Gastrointestinal hemorrhage	ICD9:578_died	Gastrointestinal hemorrhage_died	113	78.1239
mergePATH:5	ICD9:428	ICD9:584	Acute kidney failure	ICD9:584_died	Acute kidney failure_died	643	78.1726
mergePATH:5	ICD9:428	ICD9:585	Chronic kidney disease (CKD)	ICD9:585_died	Chronic kidney disease (CKD)_died	48	75.0208
mergePATH:5	ICD9:428	ICD9:428	Heart failure	ICD9:008	Intestinal infections due to other organisms	904	76.448
mergePATH:5	ICD9:428	ICD9:440	Atherosclerosis	ICD9:008	Intestinal infections due to other organisms	12	76.9167
mergePATH:5	ICD9:428	ICD9:276	Disorders of fluid, electrolyte, and acid-base balance	ICD9:038	Septicemia	333	72.2432
mergePATH:5	ICD9:428	ICD9:348	Other conditions of brain	ICD9:038	Septicemia	57	71.1404
mergePATH:5	ICD9:428	ICD9:403	Hypertensive chronic kidney disease	ICD9:038	Septicemia	148	66.1622
mergePATH:5	ICD9:428	ICD9:404	Hypertensive heart and chronic kidney disease	ICD9:038	Septicemia	241	72.8506
mergePATH:5	ICD9:428	ICD9:458	Hypotension	ICD9:038	Septicemia	113	76.0442
mergePATH:5	ICD9:428	ICD9:482	Other bacterial pneumonia	ICD9:038	Septicemia	142	74.4155
mergePATH:5	ICD9:428	ICD9:507	Pneumonitis due to solids and liquids	ICD9:038	Septicemia	5	73.4
mergePATH:5	ICD9:428	ICD9:518	Other diseases of lung	ICD9:038	Septicemia	532	75.6263
mergePATH:5	ICD9:428	ICD9:584	Acute kidney failure	ICD9:038	Septicemia	493	74.7525
mergePATH:5	ICD9:428	ICD9:428	Heart failure	ICD9:112	Candidiasis	150	76.4133
mergePATH:5	ICD9:428	ICD9:428	Heart failure	ICD9:276	Disorders of fluid, electrolyte, and acid-base balance	2606	72.2004
mergePATH:5	ICD9:428	ICD9:428	Heart failure	ICD9:348	Other conditions of brain	422	72.8009
mergePATH:5	ICD9:428	ICD9:428	Heart failure	ICD9:396	Diseases of mitral and aortic valves	278	75.9353
mergePATH:5	ICD9:428	ICD9:428	Heart failure	ICD9:403	Hypertensive chronic kidney disease	1098	65.9144
mergePATH:5	ICD9:428	ICD9:428	Heart failure	ICD9:404	Hypertensive heart and chronic kidney disease	2239	72.2586
mergePATH:5	ICD9:428	ICD9:428	Heart failure	ICD9:424	Other diseases of endocardium	1122	75.1996
mergePATH:5	ICD9:428	ICD9:428	Heart failure	ICD9:425	Cardiomyopathy	508	58.2421
mergePATH:5	ICD9:428	ICD9:428	Heart failure	ICD9:440	Atherosclerosis	696	75
mergePATH:5	ICD9:428	ICD9:428	Heart failure	ICD9:458	Hypotension	870	74.477
mergePATH:5	ICD9:428	ICD9:428	Heart failure	ICD9:482	Other bacterial pneumonia	874	75.3421
mergePATH:5	ICD9:428	ICD9:428	Heart failure	ICD9:496	Chr airway obstruct NEC	149	74.1611
mergePATH:5	ICD9:428	ICD9:578	Gastrointestinal hemorrhage	ICD9:507	Pneumonitis due to solids and liquids	27	79.5556
mergePATH:5	ICD9:428	ICD9:424	Other diseases of endocardium	ICD9:511	Pleurisy	13	75.0769
mergePATH:5	ICD9:428	ICD9:428	Heart failure	ICD9:511	Pleurisy	768	73.7331
mergePATH:5	ICD9:428	ICD9:396	Diseases of mitral and aortic valves	ICD9:518	Other diseases of lung	14	72.8571
mergePATH:5	ICD9:428	ICD9:428	Heart failure	ICD9:518	Other diseases of lung	4881	72.9959
mergePATH:5	ICD9:428	ICD9:511	Pleurisy	ICD9:518	Other diseases of lung	57	72.1696
mergePATH:5	ICD9:428	ICD9:428	Heart failure	ICD9:578	Gastrointestinal hemorrhage	1115	76.4126
mergePATH:5	ICD9:428	ICD9:428	Heart failure	ICD9:584	Acute kidney failure	4116	75.3163
mergePATH:5	ICD9:428	ICD9:428	Heart failure	ICD9:585	Chronic kidney disease (CKD)	216	68.4259
mergePATH:6	ICD9:584	ICD9:008	Intestinal infections due to other organisms	ICD9:008_died	Intestinal infections due to other organisms_died	60	79.4333
mergePATH:6	ICD9:584	ICD9:038	Septicemia	ICD9:038_died	Septicemia_died	2066	74.633
mergePATH:6	ICD9:584	ICD9:403	Hypertensive chronic kidney disease	ICD9:403_died	Hypertensive chronic kidney disease_died	51	74.7843
mergePATH:6	ICD9:584	ICD9:458	Hypotension	ICD9:458_died	Hypotension_died	28	77.7143
mergePATH:6	ICD9:584	ICD9:507	Pneumonitis due to solids and liquids	ICD9:507_died	Pneumonitis due to solids and liquids_died	297	81.0236
mergePATH:6	ICD9:584	ICD9:514	Pulm congest/hypostasis	ICD9:514_died	Pulm congest/hypostasis_died	1	80
mergePATH:6	ICD9:584	ICD9:584	Acute kidney failure	ICD9:584_died	Acute kidney failure_died	480	75.797
mergePATH:6	ICD9:584	ICD9:585	Chronic kidney disease (CKD)	ICD9:585_died	Chronic kidney disease (CKD)_died	35	76.0286
mergePATH:6	ICD9:584	ICD9:586	Renal failure NOS	ICD9:586_died	Renal failure NOS_died	13	82.3846
mergePATH:6	ICD9:584	ICD9:600	Hyperplasia of prostate	ICD9:600_died	Hyperplasia of prostate_died	4	84
mergePATH:6	ICD9:584	ICD9:584	Acute kidney failure	ICD9:008	Intestinal infections due to other organisms	536	74.5093
mergePATH:6	ICD9:584	ICD9:403	Hypertensive chronic kidney disease	ICD9:038	Septicemia	102	65.4412
mergePATH:6	ICD9:584	ICD9:458	Hypotension	ICD9:038	Septicemia	52	72.2692
mergePATH:6	ICD9:584	ICD9:507	Pneumonitis due to solids and liquids	ICD9:038	Septicemia	178	78.4607
mergePATH:6	ICD9:584	ICD9:584	Acute kidney failure	ICD9:038	Septicemia	4768	73.8461
mergePATH:6	ICD9:584	ICD9:584	Acute kidney failure	ICD9:403	Hypertensive chronic kidney disease	697	64.3659
mergePATH:6	ICD9:584	ICD9:584	Acute kidney failure	ICD9:458	Hypotension	346	71.2977
mergePATH:6	ICD9:584	ICD9:584	Acute kidney failure	ICD9:507	Pneumonitis due to solids and liquids	835	79.8407
mergePATH:6	ICD9:584	ICD9:584	Acute kidney failure	ICD9:514	Pulm congest/hypostasis	25	66.52
mergePATH:6	ICD9:584	ICD9:584	Acute kidney failure	ICD9:585	Chronic kidney disease (CKD)	159	68.3585
mergePATH:6	ICD9:584	ICD9:584	Acute kidney failure	ICD9:586	Renal failure NOS	37	72.5676
mergePATH:6	ICD9:584	ICD9:584	Acute kidney failure	ICD9:600	Hyperplasia of prostate	170	76.5471
mergePATH:7	ICD9:491	ICD9:008	Intestinal infections due to other organisms	ICD9:008_died	Intestinal infections due to other organisms_died	69	77.8986
mergePATH:7	ICD9:491	ICD9:038	Septicemia	ICD9:038_died	Septicemia_died	323	72.8787
mergePATH:7	ICD9:491	ICD9:112	Candidiasis	ICD9:112_died	Candidiasis_died	12	76
mergePATH:7	ICD9:491	ICD9:117	Other mycoses	ICD9:117_died	Other mycoses_died	26	76
mergePATH:7	ICD9:491	ICD9:162	Malignant neoplasm of trachea, bronchus, and lung	ICD9:162_died	Malignant neoplasm of trachea, bronchus, and lung_died	166	69.9699
mergePATH:7	ICD9:491	ICD9:458	Hypotension	ICD9:458_died	Hypotension_died	13	79.0769
mergePATH:7	ICD9:491	ICD9:482	Other bacterial pneumonia	ICD9:482_died	Other bacterial pneumonia_died	176	76.5909
mergePATH:7	ICD9:491	ICD9:486	Pneumonia, organism NOS	ICD9:486_died	Pneumonia, organism NOS_died	387	76.2403
mergePATH:7	ICD9:491	ICD9:491	Chronic bronchitis	ICD9:491_died	Chronic bronchitis_died	740	73.6956
mergePATH:7	ICD9:491	ICD9:496	Chr airway obstruct NEC	ICD9:496_died	Chr airway obstruct NEC_died	91	77.0769
mergePATH:7	ICD9:491	ICD9:507	Pneumonitis due to solids and liquids	ICD9:507_died	Pneumonitis due to solids and liquids_died	233	80.2318
mergePATH:7	ICD9:491	ICD9:518	Other diseases of lung	ICD9:518_died	Other diseases of lung_died	1616	73.19
mergePATH:7	ICD9:491	ICD9:491	Chronic bronchitis	ICD9:008	Intestinal infections due to other organisms	354	74.4633
mergePATH:7	ICD9:491	ICD9:458	Hypotension	ICD9:038	Septicemia	34	72.7941
mergePATH:7	ICD9:491	ICD9:482	Other bacterial pneumonia	ICD9:038	Septicemia	166	73.3916
mergePATH:7	ICD9:491	ICD9:507	Pneumonitis due to solids and liquids	ICD9:038	Septicemia	166	76.8855
mergePATH:7	ICD9:491	ICD9:518	Other diseases of lung	ICD9:038	Septicemia	574	66.354
mergePATH:7	ICD9:491	ICD9:491	Chronic bronchitis	ICD9:112	Candidiasis	94	72.7872
mergePATH:7	ICD9:491	ICD9:491	Chronic bronchitis	ICD9:117	Other mycoses	73	72.4795
mergePATH:7	ICD9:491	ICD9:491	Chronic bronchitis	ICD9:162	Malignant neoplasm of trachea, bronchus, and lung	499	71.0321
mergePATH:7	ICD9:491	ICD9:491	Chronic bronchitis	ICD9:458	Hypotension	232	73.0991
mergePATH:7	ICD9:491	ICD9:491	Chronic bronchitis	ICD9:482	Other bacterial pneumonia	1019	72.9941
mergePATH:7	ICD9:491	ICD9:491	Chronic bronchitis	ICD9:486	Pneumonia, organism NOS	3721	72.846
mergePATH:7	ICD9:491	ICD9:491	Chronic bronchitis	ICD9:496	Chr airway obstruct NEC	339	73.4248
mergePATH:7	ICD9:491	ICD9:491	Chronic bronchitis	ICD9:507	Pneumonitis due to solids and liquids	892	77.528
mergePATH:7	ICD9:491	ICD9:162	Malignant neoplasm of trachea, bronchus, and lung	ICD9:518	Other diseases of lung	48	71.6042
mergePATH:7	ICD9:491	ICD9:486	Pneumonia, organism NOS	ICD9:518	Other diseases of lung	620	69.7081
mergePATH:7	ICD9:491	ICD9:491	Chronic bronchitis	ICD9:518	Other diseases of lung	4528	70.333
mergePATH:8	ICD9:296	ICD9:295	Schizophrenic disorders	ICD9:295_died	Schizophrenic disorders_died	5	51.4
mergePATH:8	ICD9:296	ICD9:296	Episodic mood disorders	ICD9:296_died	Episodic mood disorders_died	1	55
mergePATH:8	ICD9:296	ICD9:296	Episodic mood disorders	ICD9:292	Drug-induced mental disorders	674	40.5744
mergePATH:8	ICD9:296	ICD9:296	Episodic mood disorders	ICD9:295	Schizophrenic disorders	3674	42.69
mergePATH:8	ICD9:296	ICD9:296	Episodic mood disorders	ICD9:300	Anxiety, dissociative and somatoform disorders	295	44.2136
mergePATH:8	ICD9:296	ICD9:296	Episodic mood disorders	ICD9:305	Nondependent abuse of drugs	179	40.3977
mergePATH:8	ICD9:296	ICD9:295	Schizophrenic disorders	ICD9:728	Disorders of muscle, ligament, and fascia	23	44.0435
mergePATH:9	ICD9:276	ICD9:038	Septicemia	ICD9:038_died	Septicemia_died	1563	76.9364
mergePATH:9	ICD9:276	ICD9:276	Disorders of fluid, electrolyte, and acid-base balance	ICD9:276_died	Disorders of fluid, electrolyte, and acid-base balance_died	147	77.7601
mergePATH:9	ICD9:276	ICD9:482	Other bacterial pneumonia	ICD9:482_died	Other bacterial pneumonia_died	71	76.1408
mergePATH:9	ICD9:276	ICD9:507	Pneumonitis due to solids and liquids	ICD9:507_died	Pneumonitis due to solids and liquids_died	251	80.3
mergePATH:9	ICD9:276	ICD9:276	Disorders of fluid, electrolyte, and acid-base balance	ICD9:038	Septicemia	3633	71.9639
mergePATH:9	ICD9:276	ICD9:482	Other bacterial pneumonia	ICD9:038	Septicemia	75	71.3067
mergePATH:9	ICD9:276	ICD9:507	Pneumonitis due to solids and liquids	ICD9:038	Septicemia	148	76.5676
mergePATH:9	ICD9:276	ICD9:276	Disorders of fluid, electrolyte, and acid-base balance	ICD9:482	Other bacterial pneumonia	309	71.1553
mergePATH:9	ICD9:276	ICD9:276	Disorders of fluid, electrolyte, and acid-base balance	ICD9:507	Pneumonitis due to solids and liquids	785	77.5672
mergePATH:10	ICD9:482	ICD9:038	Septicemia	ICD9:038_died	Septicemia_died	851	76.0094
mergePATH:10	ICD9:482	ICD9:482	Other bacterial pneumonia	ICD9:482_died	Other bacterial pneumonia_died	318	78.7697
mergePATH:10	ICD9:482	ICD9:482	Other bacterial pneumonia	ICD9:038	Septicemia	2358	73.9444
mergePATH:11	ICD9:571	ICD9:038	Septicemia	ICD9:038_died	Septicemia_died	836	58.247
mergePATH:11	ICD9:571	ICD9:070	Viral hepatitis	ICD9:070_died	Viral hepatitis_died	140	55.8786
mergePATH:11	ICD9:571	ICD9:276	Disorders of fluid, electrolyte, and acid-base balance	ICD9:276_died	Disorders of fluid, electrolyte, and acid-base balance_died	23	63.0435
mergePATH:11	ICD9:571	ICD9:571	Chronic liver disease and cirrhosis	ICD9:571_died	Chronic liver disease and cirrhosis_died	702	57.2175
mergePATH:11	ICD9:571	ICD9:572	Liver abscess and sequelae of chronic liver disease	ICD9:572_died	Liver abscess and sequelae of chronic liver disease_died	446	55.6054
mergePATH:11	ICD9:571	ICD9:584	Acute kidney failure	ICD9:584_died	Acute kidney failure_died	90	58.0222
mergePATH:11	ICD9:571	ICD9:070	Viral hepatitis	ICD9:038	Septicemia	95	57.1895
mergePATH:11	ICD9:571	ICD9:276	Disorders of fluid, electrolyte, and acid-base balance	ICD9:038	Septicemia	49	56.2653
mergePATH:11	ICD9:571	ICD9:571	Chronic liver disease and cirrhosis	ICD9:038	Septicemia	1234	57.5454
mergePATH:11	ICD9:571	ICD9:572	Liver abscess and sequelae of chronic liver disease	ICD9:038	Septicemia	242	57.3182
mergePATH:11	ICD9:571	ICD9:584	Acute kidney failure	ICD9:038	Septicemia	60	60.1167
mergePATH:11	ICD9:571	ICD9:571	Chronic liver disease and cirrhosis	ICD9:070	Viral hepatitis	805	55.4323
mergePATH:11	ICD9:571	ICD9:571	Chronic liver disease and cirrhosis	ICD9:276	Disorders of fluid, electrolyte, and acid-base balance	345	56.7826
mergePATH:11	ICD9:571	ICD9:571	Chronic liver disease and cirrhosis	ICD9:572	Liver abscess and sequelae of chronic liver disease	1901	56
mergePATH:11	ICD9:571	ICD9:571	Chronic liver disease and cirrhosis	ICD9:584	Acute kidney failure	429	58.9441
mergePATH:12	ICD9:707	ICD9:038	Septicemia	ICD9:038_died	Septicemia_died	644	74.7723
mergePATH:12	ICD9:707	ICD9:507	Pneumonitis due to solids and liquids	ICD9:507_died	Pneumonitis due to solids and liquids_died	78	81.7692
mergePATH:12	ICD9:707	ICD9:707	Chronic ulcer of skin	ICD9:707_died	Chronic ulcer of skin_died	198	77.8547
mergePATH:12	ICD9:707	ICD9:507	Pneumonitis due to solids and liquids	ICD9:038	Septicemia	81	75.4198
mergePATH:12	ICD9:707	ICD9:707	Chronic ulcer of skin	ICD9:038	Septicemia	1699	69.3655
mergePATH:12	ICD9:707	ICD9:707	Chronic ulcer of skin	ICD9:507	Pneumonitis due to solids and liquids	266	78.9098
mergePATH:13	ICD9:285	ICD9:038	Septicemia	ICD9:038_died	Septicemia_died	761	74.6413
mergePATH:13	ICD9:285	ICD9:238	Neoplasm of uncertain behavior of other and unspecified sites and tissues	ICD9:238_died	Neoplasm of uncertain behavior of other and unspecified sites and tissues_died	21	76.8095
mergePATH:13	ICD9:285	ICD9:285	Other and unspecified anemias	ICD9:285_died	Other and unspecified anemias_died	43	78.5288
mergePATH:13	ICD9:285	ICD9:507	Pneumonitis due to solids and liquids	ICD9:507_died	Pneumonitis due to solids and liquids_died	72	78.2083
mergePATH:13	ICD9:285	ICD9:518	Other diseases of lung	ICD9:518_died	Other diseases of lung_died	177	73.887
mergePATH:13	ICD9:285	ICD9:238	Neoplasm of uncertain behavior of other and unspecified sites and tissues	ICD9:038	Septicemia	37	74.8919
mergePATH:13	ICD9:285	ICD9:285	Other and unspecified anemias	ICD9:038	Septicemia	1651	71.0739
mergePATH:13	ICD9:285	ICD9:507	Pneumonitis due to solids and liquids	ICD9:038	Septicemia	67	76.3731
mergePATH:13	ICD9:285	ICD9:518	Other diseases of lung	ICD9:038	Septicemia	91	72.1099
mergePATH:13	ICD9:285	ICD9:285	Other and unspecified anemias	ICD9:238	Neoplasm of uncertain behavior of other and unspecified sites and tissues	196	76.4133
mergePATH:13	ICD9:285	ICD9:285	Other and unspecified anemias	ICD9:507	Pneumonitis due to solids and liquids	244	78.2459
mergePATH:13	ICD9:285	ICD9:285	Other and unspecified anemias	ICD9:518	Other diseases of lung	467	71.9957
mergePATH:14	ICD9:250	ICD9:008	Intestinal infections due to other organisms	ICD9:008_died	Intestinal infections due to other organisms_died	26	75.1923
mergePATH:14	ICD9:250	ICD9:038	Septicemia	ICD9:038_died	Septicemia_died	256	68.5831
mergePATH:14	ICD9:250	ICD9:250	Diabetes mellitus	ICD9:250_died	Diabetes mellitus_died	212	67.2186
mergePATH:14	ICD9:250	ICD9:276	Disorders of fluid, electrolyte, and acid-base balance	ICD9:276_died	Disorders of fluid, electrolyte, and acid-base balance_died	43	65.4884
mergePATH:14	ICD9:250	ICD9:348	Other conditions of brain	ICD9:348_died	Other conditions of brain_died	57	61.1404
mergePATH:14	ICD9:250	ICD9:349	Other and unspecified disorders of the nervous system	ICD9:349_died	Other and unspecified disorders of the nervous system_died	6	68.8333
mergePATH:14	ICD9:250	ICD9:403	Hypertensive chronic kidney disease	ICD9:403_died	Hypertensive chronic kidney disease_died	27	69.7037
mergePATH:14	ICD9:250	ICD9:421	Acute and subacute endocarditis	ICD9:421_died	Acute and subacute endocarditis_died	15	62.8
mergePATH:14	ICD9:250	ICD9:458	Hypotension	ICD9:458_died	Hypotension_died	13	73.6154
mergePATH:14	ICD9:250	ICD9:584	Acute kidney failure	ICD9:584_died	Acute kidney failure_died	142	71.8944
mergePATH:14	ICD9:250	ICD9:707	Chronic ulcer of skin	ICD9:707_died	Chronic ulcer of skin_died	35	70.9714
mergePATH:14	ICD9:250	ICD9:730	Osteomyelitis, periostitis, and other infections involving bone	ICD9:730_died	Osteomyelitis, periostitis, and other infections involving bone_died	18	65.8333
mergePATH:14	ICD9:250	ICD9:250	Diabetes mellitus	ICD9:008	Intestinal infections due to other organisms	383	64.0235
mergePATH:14	ICD9:250	ICD9:276	Disorders of fluid, electrolyte, and acid-base balance	ICD9:038	Septicemia	222	62.9009
mergePATH:14	ICD9:250	ICD9:348	Other conditions of brain	ICD9:038	Septicemia	49	68.6122
mergePATH:14	ICD9:250	ICD9:403	Hypertensive chronic kidney disease	ICD9:038	Septicemia	108	55.5463
mergePATH:14	ICD9:250	ICD9:458	Hypotension	ICD9:038	Septicemia	59	65.4068
mergePATH:14	ICD9:250	ICD9:584	Acute kidney failure	ICD9:038	Septicemia	231	68.0952
mergePATH:14	ICD9:250	ICD9:707	Chronic ulcer of skin	ICD9:038	Septicemia	100	66.65
mergePATH:14	ICD9:250	ICD9:250	Diabetes mellitus	ICD9:276	Disorders of fluid, electrolyte, and acid-base balance	1224	61.259
mergePATH:14	ICD9:250	ICD9:250	Diabetes mellitus	ICD9:348	Other conditions of brain	264	64.5795
mergePATH:14	ICD9:250	ICD9:250	Diabetes mellitus	ICD9:349	Other and unspecified disorders of the nervous system	58	67.6034
mergePATH:14	ICD9:250	ICD9:250	Diabetes mellitus	ICD9:403	Hypertensive chronic kidney disease	646	58.5356
mergePATH:14	ICD9:250	ICD9:250	Diabetes mellitus	ICD9:421	Acute and subacute endocarditis	54	57.6296
mergePATH:14	ICD9:250	ICD9:250	Diabetes mellitus	ICD9:458	Hypotension	304	64.2401
mergePATH:14	ICD9:250	ICD9:250	Diabetes mellitus	ICD9:584	Acute kidney failure	1489	64.822
mergePATH:14	ICD9:250	ICD9:250	Diabetes mellitus	ICD9:707	Chronic ulcer of skin	421	65.3444
mergePATH:14	ICD9:250	ICD9:250	Diabetes mellitus	ICD9:730	Osteomyelitis, periostitis, and other infections involving bone	454	59.6278
mergePATH:15	ICD9:493	ICD9:038	Septicemia	ICD9:038_died	Septicemia_died	52	70.7436
mergePATH:15	ICD9:493	ICD9:482	Other bacterial pneumonia	ICD9:482_died	Other bacterial pneumonia_died	42	72.0238
mergePATH:15	ICD9:493	ICD9:493	Asthma	ICD9:493_died	Asthma_died	55	69.6026
mergePATH:15	ICD9:493	ICD9:496	Chr airway obstruct NEC	ICD9:496_died	Chr airway obstruct NEC_died	10	78.1
mergePATH:15	ICD9:493	ICD9:518	Other diseases of lung	ICD9:518_died	Other diseases of lung_died	311	70.4244
mergePATH:15	ICD9:493	ICD9:482	Other bacterial pneumonia	ICD9:038	Septicemia	48	71.2292
mergePATH:15	ICD9:493	ICD9:518	Other diseases of lung	ICD9:038	Septicemia	125	65.96
mergePATH:15	ICD9:493	ICD9:493	Asthma	ICD9:482	Other bacterial pneumonia	278	67.25
mergePATH:15	ICD9:493	ICD9:493	Asthma	ICD9:496	Chr airway obstruct NEC	48	66.75
mergePATH:15	ICD9:493	ICD9:493	Asthma	ICD9:518	Other diseases of lung	1363	63.219
mergePATH:16	ICD9:572	ICD9:038	Septicemia	ICD9:038_died	Septicemia_died	534	60.4644
mergePATH:16	ICD9:572	ICD9:572	Liver abscess and sequelae of chronic liver disease	ICD9:572_died	Liver abscess and sequelae of chronic liver disease_died	134	60.2463
mergePATH:16	ICD9:572	ICD9:572	Liver abscess and sequelae of chronic liver disease	ICD9:038	Septicemia	1176	60.3656
mergePATH:17	ICD9:458	ICD9:038	Septicemia	ICD9:038_died	Septicemia_died	386	72.487
mergePATH:17	ICD9:458	ICD9:458	Hypotension	ICD9:458_died	Hypotension_died	37	74.4865
mergePATH:17	ICD9:458	ICD9:458	Hypotension	ICD9:038	Septicemia	1010	72.0564
mergePATH:18	ICD9:434	ICD9:038	Septicemia	ICD9:038_died	Septicemia_died	106	80.5452
mergePATH:18	ICD9:434	ICD9:431	Intracerebral hemorrhage	ICD9:431_died	Intracerebral hemorrhage_died	147	72.1837
mergePATH:18	ICD9:434	ICD9:432	Other and unspecified intracranial hemorrhage	ICD9:432_died	Other and unspecified intracranial hemorrhage_died	51	72.6667
mergePATH:18	ICD9:434	ICD9:433	Occlusion and stenosis of precerebral arteries	ICD9:433_died	Occlusion and stenosis of precerebral arteries_died	50	70.82
mergePATH:18	ICD9:434	ICD9:434	Occlusion of cerebral arteries	ICD9:434_died	Occlusion of cerebral arteries_died	180	78.221
mergePATH:18	ICD9:434	ICD9:436	Cva	ICD9:436_died	Cva_died	65	83.1692
mergePATH:18	ICD9:434	ICD9:438	Late effects of cerebrovascular disease	ICD9:438_died	Late effects of cerebrovascular disease_died	253	83.173
mergePATH:18	ICD9:434	ICD9:507	Pneumonitis due to solids and liquids	ICD9:507_died	Pneumonitis due to solids and liquids_died	359	81.9554
mergePATH:18	ICD9:434	ICD9:438	Late effects of cerebrovascular disease	ICD9:038	Septicemia	73	71.8194
mergePATH:18	ICD9:434	ICD9:507	Pneumonitis due to solids and liquids	ICD9:038	Septicemia	161	78.0124
mergePATH:18	ICD9:434	ICD9:434	Occlusion of cerebral arteries	ICD9:431	Intracerebral hemorrhage	430	72.1744
mergePATH:18	ICD9:434	ICD9:434	Occlusion of cerebral arteries	ICD9:432	Other and unspecified intracranial hemorrhage	144	74.5694
mergePATH:18	ICD9:434	ICD9:434	Occlusion of cerebral arteries	ICD9:433	Occlusion and stenosis of precerebral arteries	652	71.4601
mergePATH:18	ICD9:434	ICD9:434	Occlusion of cerebral arteries	ICD9:436	Cva	76	82.6316
mergePATH:18	ICD9:434	ICD9:431	Intracerebral hemorrhage	ICD9:438	Late effects of cerebrovascular disease	13	74.5385
mergePATH:18	ICD9:434	ICD9:433	Occlusion and stenosis of precerebral arteries	ICD9:438	Late effects of cerebrovascular disease	16	71.625
mergePATH:18	ICD9:434	ICD9:434	Occlusion of cerebral arteries	ICD9:438	Late effects of cerebrovascular disease	739	77.1773
mergePATH:18	ICD9:434	ICD9:434	Occlusion of cerebral arteries	ICD9:507	Pneumonitis due to solids and liquids	954	80.4916
mergePATH:18	ICD9:434	ICD9:438	Late effects of cerebrovascular disease	ICD9:507	Pneumonitis due to solids and liquids	2	72
mergePATH:18	ICD9:434	ICD9:434	Occlusion of cerebral arteries	ICD9:745	Bulbus cordis anomalies and anomalies of cardiac septal closure	25	54.24
mergePATH:19	ICD9:348	ICD9:038	Septicemia	ICD9:038_died	Septicemia_died	331	74.6173
mergePATH:19	ICD9:348	ICD9:348	Other conditions of brain	ICD9:348_died	Other conditions of brain_died	118	70.0263
mergePATH:19	ICD9:348	ICD9:507	Pneumonitis due to solids and liquids	ICD9:507_died	Pneumonitis due to solids and liquids_died	58	78.7759
mergePATH:19	ICD9:348	ICD9:348	Other conditions of brain	ICD9:038	Septicemia	944	71.5752
mergePATH:19	ICD9:348	ICD9:507	Pneumonitis due to solids and liquids	ICD9:038	Septicemia	54	76.0926
mergePATH:19	ICD9:348	ICD9:348	Other conditions of brain	ICD9:507	Pneumonitis due to solids and liquids	256	74.6406
mergePATH:20	ICD9:403	ICD9:038	Septicemia	ICD9:038_died	Septicemia_died	371	69.3174
mergePATH:20	ICD9:403	ICD9:403	Hypertensive chronic kidney disease	ICD9:403_died	Hypertensive chronic kidney disease_died	80	73.3523
mergePATH:20	ICD9:403	ICD9:431	Intracerebral hemorrhage	ICD9:431_died	Intracerebral hemorrhage_died	31	59.7097
mergePATH:20	ICD9:403	ICD9:518	Other diseases of lung	ICD9:518_died	Other diseases of lung_died	99	65.6465
mergePATH:20	ICD9:403	ICD9:403	Hypertensive chronic kidney disease	ICD9:038	Septicemia	893	65.4927
mergePATH:20	ICD9:403	ICD9:518	Other diseases of lung	ICD9:038	Septicemia	52	62
mergePATH:20	ICD9:403	ICD9:403	Hypertensive chronic kidney disease	ICD9:431	Intracerebral hemorrhage	73	59.6438
mergePATH:20	ICD9:403	ICD9:431	Intracerebral hemorrhage	ICD9:438	Late effects of cerebrovascular disease	1	83
mergePATH:20	ICD9:403	ICD9:403	Hypertensive chronic kidney disease	ICD9:518	Other diseases of lung	351	63.9571
mergePATH:21	ICD9:162	ICD9:038	Septicemia	ICD9:038_died	Septicemia_died	39	66.5389
mergePATH:21	ICD9:162	ICD9:112	Candidiasis	ICD9:112_died	Candidiasis_died	5	71.2
mergePATH:21	ICD9:162	ICD9:162	Malignant neoplasm of trachea, bronchus, and lung	ICD9:162_died	Malignant neoplasm of trachea, bronchus, and lung_died	272	67.1782
mergePATH:21	ICD9:162	ICD9:284	Aplastic anemia and other bone marrow failure syndromes	ICD9:284_died	Aplastic anemia and other bone marrow failure syndromes_died	9	70.6667
mergePATH:21	ICD9:162	ICD9:288	Diseases of white blood cells	ICD9:288_died	Diseases of white blood cells_died	11	71.1818
mergePATH:21	ICD9:162	ICD9:338	Pain, not elsewhere classified	ICD9:338_died	Pain, not elsewhere classified_died	43	63.4186
mergePATH:21	ICD9:162	ICD9:510	Empyema	ICD9:510_died	Empyema_died	7	74.4286
mergePATH:21	ICD9:162	ICD9:518	Other diseases of lung	ICD9:518_died	Other diseases of lung_died	470	69.0426
mergePATH:21	ICD9:162	ICD9:284	Aplastic anemia and other bone marrow failure syndromes	ICD9:038	Septicemia	9	62.3333
mergePATH:21	ICD9:162	ICD9:288	Diseases of white blood cells	ICD9:038	Septicemia	13	70.4615
mergePATH:21	ICD9:162	ICD9:518	Other diseases of lung	ICD9:038	Septicemia	43	70.3023
mergePATH:21	ICD9:162	ICD9:162	Malignant neoplasm of trachea, bronchus, and lung	ICD9:112	Candidiasis	41	69.4146
mergePATH:21	ICD9:162	ICD9:162	Malignant neoplasm of trachea, bronchus, and lung	ICD9:284	Aplastic anemia and other bone marrow failure syndromes	109	67
mergePATH:21	ICD9:162	ICD9:162	Malignant neoplasm of trachea, bronchus, and lung	ICD9:288	Diseases of white blood cells	125	66.552
mergePATH:21	ICD9:162	ICD9:162	Malignant neoplasm of trachea, bronchus, and lung	ICD9:338	Pain, not elsewhere classified	175	63.6286
mergePATH:21	ICD9:162	ICD9:162	Malignant neoplasm of trachea, bronchus, and lung	ICD9:510	Empyema	52	68.0577
mergePATH:21	ICD9:162	ICD9:162	Malignant neoplasm of trachea, bronchus, and lung	ICD9:518	Other diseases of lung	854	68.8103
mergePATH:22	ICD9:288	ICD9:038	Septicemia	ICD9:038_died	Septicemia_died	284	63.3521
mergePATH:22	ICD9:288	ICD9:117	Other mycoses	ICD9:117_died	Other mycoses_died	14	56.0714
mergePATH:22	ICD9:288	ICD9:288	Diseases of white blood cells	ICD9:288_died	Diseases of white blood cells_died	19	66.6111
mergePATH:22	ICD9:288	ICD9:288	Diseases of white blood cells	ICD9:038	Septicemia	730	60.4237
mergePATH:22	ICD9:288	ICD9:288	Diseases of white blood cells	ICD9:117	Other mycoses	44	55.7273
mergePATH:23	ICD9:198	ICD9:038	Septicemia	ICD9:038_died	Septicemia_died	17	60.4706
mergePATH:23	ICD9:198	ICD9:197	Secondary malignant neoplasm of respiratory and digestive systems	ICD9:197_died	Secondary malignant neoplasm of respiratory and digestive systems_died	245	57.6408
mergePATH:23	ICD9:198	ICD9:198	Secondary malignant neoplasm of other specified sites	ICD9:198_died	Secondary malignant neoplasm of other specified sites_died	205	62.9
mergePATH:23	ICD9:198	ICD9:276	Disorders of fluid, electrolyte, and acid-base balance	ICD9:276_died	Disorders of fluid, electrolyte, and acid-base balance_died	46	65.6087
mergePATH:23	ICD9:198	ICD9:338	Pain, not elsewhere classified	ICD9:338_died	Pain, not elsewhere classified_died	66	58.8636
mergePATH:23	ICD9:198	ICD9:276	Disorders of fluid, electrolyte, and acid-base balance	ICD9:038	Septicemia	36	62.4722
mergePATH:23	ICD9:198	ICD9:198	Secondary malignant neoplasm of other specified sites	ICD9:197	Secondary malignant neoplasm of respiratory and digestive systems	702	57.8519
mergePATH:23	ICD9:198	ICD9:198	Secondary malignant neoplasm of other specified sites	ICD9:276	Disorders of fluid, electrolyte, and acid-base balance	349	63.9799
mergePATH:23	ICD9:198	ICD9:198	Secondary malignant neoplasm of other specified sites	ICD9:338	Pain, not elsewhere classified	345	56.1826
mergePATH:24	ICD9:404	ICD9:008	Intestinal infections due to other organisms	ICD9:008_died	Intestinal infections due to other organisms_died	12	80.75
mergePATH:24	ICD9:404	ICD9:038	Septicemia	ICD9:038_died	Septicemia_died	312	78.7989
mergePATH:24	ICD9:404	ICD9:348	Other conditions of brain	ICD9:348_died	Other conditions of brain_died	10	69.6
mergePATH:24	ICD9:404	ICD9:404	Hypertensive heart and chronic kidney disease	ICD9:404_died	Hypertensive heart and chronic kidney disease_died	54	72.1636
mergePATH:24	ICD9:404	ICD9:482	Other bacterial pneumonia	ICD9:482_died	Other bacterial pneumonia_died	26	79.0769
mergePATH:24	ICD9:404	ICD9:518	Other diseases of lung	ICD9:518_died	Other diseases of lung_died	122	72.4754
mergePATH:24	ICD9:404	ICD9:404	Hypertensive heart and chronic kidney disease	ICD9:008	Intestinal infections due to other organisms	78	73.0513
mergePATH:24	ICD9:404	ICD9:348	Other conditions of brain	ICD9:038	Septicemia	6	79.3333
mergePATH:24	ICD9:404	ICD9:404	Hypertensive heart and chronic kidney disease	ICD9:038	Septicemia	698	73.5244
mergePATH:24	ICD9:404	ICD9:482	Other bacterial pneumonia	ICD9:038	Septicemia	17	79.5294
mergePATH:24	ICD9:404	ICD9:518	Other diseases of lung	ICD9:038	Septicemia	58	70.1207
mergePATH:24	ICD9:404	ICD9:404	Hypertensive heart and chronic kidney disease	ICD9:348	Other conditions of brain	55	71.5636
mergePATH:24	ICD9:404	ICD9:404	Hypertensive heart and chronic kidney disease	ICD9:482	Other bacterial pneumonia	86	75.4419
mergePATH:24	ICD9:404	ICD9:404	Hypertensive heart and chronic kidney disease	ICD9:518	Other diseases of lung	417	70.7602
mergePATH:25	ICD9:577	ICD9:038	Septicemia	ICD9:038_died	Septicemia_died	6	50.8333
mergePATH:25	ICD9:577	ICD9:157	Malignant neoplasm of pancreas	ICD9:157_died	Malignant neoplasm of pancreas_died	65	67
mergePATH:25	ICD9:577	ICD9:567	Peritonitis and retroperitoneal infections	ICD9:567_died	Peritonitis and retroperitoneal infections_died	12	58.5
mergePATH:25	ICD9:577	ICD9:571	Chronic liver disease and cirrhosis	ICD9:571_died	Chronic liver disease and cirrhosis_died	41	49.4146
mergePATH:25	ICD9:577	ICD9:572	Liver abscess and sequelae of chronic liver disease	ICD9:572_died	Liver abscess and sequelae of chronic liver disease_died	53	52.7394
mergePATH:25	ICD9:577	ICD9:574	Cholelithiasis	ICD9:574_died	Cholelithiasis_died	14	73.4615
mergePATH:25	ICD9:577	ICD9:577	Diseases of pancreas	ICD9:577_died	Diseases of pancreas_died	31	67.7095
mergePATH:25	ICD9:577	ICD9:572	Liver abscess and sequelae of chronic liver disease	ICD9:038	Septicemia	29	48.4746
mergePATH:25	ICD9:577	ICD9:577	Diseases of pancreas	ICD9:157	Malignant neoplasm of pancreas	218	65.8211
mergePATH:25	ICD9:577	ICD9:157	Malignant neoplasm of pancreas	ICD9:338	Pain, not elsewhere classified	3	54.6667
mergePATH:25	ICD9:577	ICD9:577	Diseases of pancreas	ICD9:567	Peritonitis and retroperitoneal infections	103	56.1584
mergePATH:25	ICD9:577	ICD9:577	Diseases of pancreas	ICD9:571	Chronic liver disease and cirrhosis	297	48.7778
mergePATH:25	ICD9:577	ICD9:571	Chronic liver disease and cirrhosis	ICD9:572	Liver abscess and sequelae of chronic liver disease	45	50.6889
mergePATH:25	ICD9:577	ICD9:577	Diseases of pancreas	ICD9:572	Liver abscess and sequelae of chronic liver disease	167	53.9042
mergePATH:25	ICD9:577	ICD9:577	Diseases of pancreas	ICD9:574	Cholelithiasis	668	57.3598
mergePATH:26	ICD9:682	ICD9:038	Septicemia	ICD9:038_died	Septicemia_died	51	65.7194
mergePATH:26	ICD9:682	ICD9:572	Liver abscess and sequelae of chronic liver disease	ICD9:572_died	Liver abscess and sequelae of chronic liver disease_died	54	58.4444
mergePATH:26	ICD9:682	ICD9:682	Other cellulitis and abscess	ICD9:682_died	Other cellulitis and abscess_died	22	70.4872
mergePATH:26	ICD9:682	ICD9:707	Chronic ulcer of skin	ICD9:707_died	Chronic ulcer of skin_died	29	76.5517
mergePATH:26	ICD9:682	ICD9:730	Osteomyelitis, periostitis, and other infections involving bone	ICD9:730_died	Osteomyelitis, periostitis, and other infections involving bone_died	9	76.3333
mergePATH:26	ICD9:682	ICD9:572	Liver abscess and sequelae of chronic liver disease	ICD9:038	Septicemia	37	58.5405
mergePATH:26	ICD9:682	ICD9:707	Chronic ulcer of skin	ICD9:038	Septicemia	112	62.8125
mergePATH:26	ICD9:682	ICD9:682	Other cellulitis and abscess	ICD9:274	Gout	65	67.4769
mergePATH:26	ICD9:682	ICD9:682	Other cellulitis and abscess	ICD9:572	Liver abscess and sequelae of chronic liver disease	243	58.3663
mergePATH:26	ICD9:682	ICD9:682	Other cellulitis and abscess	ICD9:707	Chronic ulcer of skin	567	64.425
mergePATH:26	ICD9:682	ICD9:682	Other cellulitis and abscess	ICD9:730	Osteomyelitis, periostitis, and other infections involving bone	300	59.05
mergePATH:27	ICD9:331	ICD9:038	Septicemia	ICD9:038_died	Septicemia_died	241	81.4118
mergePATH:27	ICD9:331	ICD9:331	Other cerebral degenerations	ICD9:331_died	Other cerebral degenerations_died	64	84.5833
mergePATH:27	ICD9:331	ICD9:507	Pneumonitis due to solids and liquids	ICD9:507_died	Pneumonitis due to solids and liquids_died	79	81.0759
mergePATH:27	ICD9:331	ICD9:331	Other cerebral degenerations	ICD9:038	Septicemia	565	79.6566
mergePATH:27	ICD9:331	ICD9:507	Pneumonitis due to solids and liquids	ICD9:038	Septicemia	36	81.3889
mergePATH:27	ICD9:331	ICD9:331	Other cerebral degenerations	ICD9:312	Disturbance of conduct, not elsewhere classified	14	74.2143
mergePATH:27	ICD9:331	ICD9:331	Other cerebral degenerations	ICD9:507	Pneumonitis due to solids and liquids	256	81.3164
mergePATH:28	ICD9:202	ICD9:008	Intestinal infections due to other organisms	ICD9:008_died	Intestinal infections due to other organisms_died	5	69.6
mergePATH:28	ICD9:202	ICD9:038	Septicemia	ICD9:038_died	Septicemia_died	303	65.2404
mergePATH:28	ICD9:202	ICD9:202	Other malignant neoplasms of lymphoid and histiocytic tissue	ICD9:202_died	Other malignant neoplasms of lymphoid and histiocytic tissue_died	149	61.1121
mergePATH:28	ICD9:202	ICD9:276	Disorders of fluid, electrolyte, and acid-base balance	ICD9:276_died	Disorders of fluid, electrolyte, and acid-base balance_died	12	74.25
mergePATH:28	ICD9:202	ICD9:288	Diseases of white blood cells	ICD9:288_died	Diseases of white blood cells_died	10	68.5
mergePATH:28	ICD9:202	ICD9:202	Other malignant neoplasms of lymphoid and histiocytic tissue	ICD9:008	Intestinal infections due to other organisms	39	64.9231
mergePATH:28	ICD9:202	ICD9:202	Other malignant neoplasms of lymphoid and histiocytic tissue	ICD9:038	Septicemia	552	66.9565
mergePATH:28	ICD9:202	ICD9:276	Disorders of fluid, electrolyte, and acid-base balance	ICD9:038	Septicemia	12	64.9167
mergePATH:28	ICD9:202	ICD9:288	Diseases of white blood cells	ICD9:038	Septicemia	46	62.0652
mergePATH:28	ICD9:202	ICD9:202	Other malignant neoplasms of lymphoid and histiocytic tissue	ICD9:276	Disorders of fluid, electrolyte, and acid-base balance	113	68.9912
mergePATH:28	ICD9:202	ICD9:202	Other malignant neoplasms of lymphoid and histiocytic tissue	ICD9:288	Diseases of white blood cells	256	58.8125
mergePATH:29	ICD9:070	ICD9:038	Septicemia	ICD9:038_died	Septicemia_died	227	58.489
mergePATH:29	ICD9:070	ICD9:070	Viral hepatitis	ICD9:070_died	Viral hepatitis_died	47	60.1064
mergePATH:29	ICD9:070	ICD9:070	Viral hepatitis	ICD9:038	Septicemia	527	57.9753
mergePATH:30	ICD9:427	ICD9:038	Septicemia	ICD9:038_died	Septicemia_died	24	71.2917
mergePATH:30	ICD9:427	ICD9:423	Other diseases of pericardium	ICD9:423_died	Other diseases of pericardium_died	10	73.3
mergePATH:30	ICD9:427	ICD9:427	Cardiac dysrhythmias	ICD9:427_died	Cardiac dysrhythmias_died	48	68.7111
mergePATH:30	ICD9:427	ICD9:458	Hypotension	ICD9:458_died	Hypotension_died	19	80.4211
mergePATH:30	ICD9:427	ICD9:458	Hypotension	ICD9:038	Septicemia	56	72
mergePATH:30	ICD9:427	ICD9:427	Cardiac dysrhythmias	ICD9:423	Other diseases of pericardium	85	66.0471
mergePATH:30	ICD9:427	ICD9:427	Cardiac dysrhythmias	ICD9:458	Hypotension	500	74.842
mergePATH:31	ICD9:511	ICD9:038	Septicemia	ICD9:038_died	Septicemia_died	18	69.2778
mergePATH:31	ICD9:511	ICD9:163	Malignant neoplasm of pleura	ICD9:163_died	Malignant neoplasm of pleura_died	9	77
mergePATH:31	ICD9:511	ICD9:197	Secondary malignant neoplasm of respiratory and digestive systems	ICD9:197_died	Secondary malignant neoplasm of respiratory and digestive systems_died	175	64.2571
mergePATH:31	ICD9:511	ICD9:510	Empyema	ICD9:510_died	Empyema_died	15	67.4
mergePATH:31	ICD9:511	ICD9:511	Pleurisy	ICD9:511_died	Pleurisy_died	100	68.6664
mergePATH:31	ICD9:511	ICD9:518	Other diseases of lung	ICD9:518_died	Other diseases of lung_died	188	69
mergePATH:31	ICD9:511	ICD9:518	Other diseases of lung	ICD9:038	Septicemia	47	68.6383
mergePATH:31	ICD9:511	ICD9:511	Pleurisy	ICD9:163	Malignant neoplasm of pleura	37	71.8919
mergePATH:31	ICD9:511	ICD9:511	Pleurisy	ICD9:197	Secondary malignant neoplasm of respiratory and digestive systems	500	63.666
mergePATH:31	ICD9:511	ICD9:511	Pleurisy	ICD9:510	Empyema	94	62.5319
mergePATH:31	ICD9:511	ICD9:511	Pleurisy	ICD9:518	Other diseases of lung	438	68.7329
mergePATH:32	ICD9:535	ICD9:038	Septicemia	ICD9:038_died	Septicemia_died	1	45
mergePATH:32	ICD9:535	ICD9:535	Gastritis and duodenitis	ICD9:535_died	Gastritis and duodenitis_died	13	71.5833
mergePATH:32	ICD9:535	ICD9:569	Other disorders of intestine	ICD9:569_died	Other disorders of intestine_died	10	74
mergePATH:32	ICD9:535	ICD9:570	Acute necrosis of liver	ICD9:570_died	Acute necrosis of liver_died	7	53.1429
mergePATH:32	ICD9:535	ICD9:572	Liver abscess and sequelae of chronic liver disease	ICD9:572_died	Liver abscess and sequelae of chronic liver disease_died	3	48
mergePATH:32	ICD9:535	ICD9:578	Gastrointestinal hemorrhage	ICD9:578_died	Gastrointestinal hemorrhage_died	29	71.6207
mergePATH:32	ICD9:535	ICD9:572	Liver abscess and sequelae of chronic liver disease	ICD9:038	Septicemia	2	56
mergePATH:32	ICD9:535	ICD9:535	Gastritis and duodenitis	ICD9:569	Other disorders of intestine	101	68.1386
mergePATH:32	ICD9:535	ICD9:535	Gastritis and duodenitis	ICD9:570	Acute necrosis of liver	17	51
mergePATH:32	ICD9:535	ICD9:578	Gastrointestinal hemorrhage	ICD9:572	Liver abscess and sequelae of chronic liver disease	19	51.0526
mergePATH:32	ICD9:535	ICD9:535	Gastritis and duodenitis	ICD9:578	Gastrointestinal hemorrhage	469	63.0385
mergePATH:33	ICD9:284	ICD9:038	Septicemia	ICD9:038_died	Septicemia_died	210	67.6095
mergePATH:33	ICD9:284	ICD9:284	Aplastic anemia and other bone marrow failure syndromes	ICD9:284_died	Aplastic anemia and other bone marrow failure syndromes_died	19	66.2105
mergePATH:33	ICD9:284	ICD9:284	Aplastic anemia and other bone marrow failure syndromes	ICD9:038	Septicemia	443	64.8891
mergePATH:34	ICD9:576	ICD9:038	Septicemia	ICD9:038_died	Septicemia_died	165	67.9636
mergePATH:34	ICD9:576	ICD9:157	Malignant neoplasm of pancreas	ICD9:157_died	Malignant neoplasm of pancreas_died	54	69.3519
mergePATH:34	ICD9:576	ICD9:567	Peritonitis and retroperitoneal infections	ICD9:567_died	Peritonitis and retroperitoneal infections_died	2	59.5
mergePATH:34	ICD9:576	ICD9:576	Other disorders of biliary tract	ICD9:576_died	Other disorders of biliary tract_died	17	71.4545
mergePATH:34	ICD9:576	ICD9:578	Gastrointestinal hemorrhage	ICD9:578_died	Gastrointestinal hemorrhage_died	7	63.1429
mergePATH:34	ICD9:576	ICD9:576	Other disorders of biliary tract	ICD9:038	Septicemia	432	68.2199
mergePATH:34	ICD9:576	ICD9:576	Other disorders of biliary tract	ICD9:157	Malignant neoplasm of pancreas	207	68.3961
mergePATH:34	ICD9:576	ICD9:157	Malignant neoplasm of pancreas	ICD9:338	Pain, not elsewhere classified	3	56.6667
mergePATH:34	ICD9:576	ICD9:576	Other disorders of biliary tract	ICD9:567	Peritonitis and retroperitoneal infections	24	63.375
mergePATH:34	ICD9:576	ICD9:578	Gastrointestinal hemorrhage	ICD9:572	Liver abscess and sequelae of chronic liver disease	1	17
mergePATH:34	ICD9:576	ICD9:576	Other disorders of biliary tract	ICD9:578	Gastrointestinal hemorrhage	43	59.3488
mergePATH:35	ICD9:578	ICD9:038	Septicemia	ICD9:038_died	Septicemia_died	38	71.5568
mergePATH:35	ICD9:578	ICD9:507	Pneumonitis due to solids and liquids	ICD9:507_died	Pneumonitis due to solids and liquids_died	101	81.7228
mergePATH:35	ICD9:578	ICD9:572	Liver abscess and sequelae of chronic liver disease	ICD9:572_died	Liver abscess and sequelae of chronic liver disease_died	63	58.5873
mergePATH:35	ICD9:578	ICD9:578	Gastrointestinal hemorrhage	ICD9:578_died	Gastrointestinal hemorrhage_died	76	70.6392
mergePATH:35	ICD9:578	ICD9:507	Pneumonitis due to solids and liquids	ICD9:038	Septicemia	92	76.5761
mergePATH:35	ICD9:578	ICD9:572	Liver abscess and sequelae of chronic liver disease	ICD9:038	Septicemia	41	60.4146
mergePATH:35	ICD9:578	ICD9:578	Gastrointestinal hemorrhage	ICD9:507	Pneumonitis due to solids and liquids	419	78.3007
mergePATH:35	ICD9:578	ICD9:578	Gastrointestinal hemorrhage	ICD9:572	Liver abscess and sequelae of chronic liver disease	374	58.0321
mergePATH:36	ICD9:515	ICD9:038	Septicemia	ICD9:038_died	Septicemia_died	12	76.25
mergePATH:36	ICD9:515	ICD9:515	Postinflam pulm fibrosis	ICD9:515_died	Postinflam pulm fibrosis_died	61	68.4754
mergePATH:36	ICD9:515	ICD9:518	Other diseases of lung	ICD9:518_died	Other diseases of lung_died	193	69.2953
mergePATH:36	ICD9:515	ICD9:518	Other diseases of lung	ICD9:038	Septicemia	19	75.2105
mergePATH:36	ICD9:515	ICD9:515	Postinflam pulm fibrosis	ICD9:518	Other diseases of lung	411	68.7878
mergePATH:37	ICD9:414	ICD9:038	Septicemia	ICD9:038_died	Septicemia_died	9	64.4444
mergePATH:37	ICD9:414	ICD9:414	Other forms of chronic ischemic heart disease	ICD9:414_died	Other forms of chronic ischemic heart disease_died	20	73.6875
mergePATH:37	ICD9:414	ICD9:429	Ill-defined descriptions and complications of heart disease	ICD9:429_died	Ill-defined descriptions and complications of heart disease_died	3	81
mergePATH:37	ICD9:414	ICD9:440	Atherosclerosis	ICD9:440_died	Atherosclerosis_died	15	69.7333
mergePATH:37	ICD9:414	ICD9:458	Hypotension	ICD9:458_died	Hypotension_died	10	71.7
mergePATH:37	ICD9:414	ICD9:440	Atherosclerosis	ICD9:008	Intestinal infections due to other organisms	3	73
mergePATH:37	ICD9:414	ICD9:458	Hypotension	ICD9:038	Septicemia	33	66.8485
mergePATH:37	ICD9:414	ICD9:414	Other forms of chronic ischemic heart disease	ICD9:429	Ill-defined descriptions and complications of heart disease	40	64.325
mergePATH:37	ICD9:414	ICD9:414	Other forms of chronic ischemic heart disease	ICD9:440	Atherosclerosis	406	69.5172
mergePATH:37	ICD9:414	ICD9:414	Other forms of chronic ischemic heart disease	ICD9:458	Hypotension	292	70.2123
mergePATH:38	ICD9:153	ICD9:008	Intestinal infections due to other organisms	ICD9:008_died	Intestinal infections due to other organisms_died	12	78.1667
mergePATH:38	ICD9:153	ICD9:038	Septicemia	ICD9:038_died	Septicemia_died	2	68
mergePATH:38	ICD9:153	ICD9:153	Malignant neoplasm of colon	ICD9:153_died	Malignant neoplasm of colon_died	179	66.0588
mergePATH:38	ICD9:153	ICD9:197	Secondary malignant neoplasm of respiratory and digestive systems	ICD9:197_died	Secondary malignant neoplasm of respiratory and digestive systems_died	92	66.087
mergePATH:38	ICD9:153	ICD9:288	Diseases of white blood cells	ICD9:288_died	Diseases of white blood cells_died	3	57.6667
mergePATH:38	ICD9:153	ICD9:453	Other venous embolism and thrombosis	ICD9:453_died	Other venous embolism and thrombosis_died	4	59.75
mergePATH:38	ICD9:153	ICD9:560	Intestinal obstruction without mention of hernia	ICD9:560_died	Intestinal obstruction without mention of hernia_died	31	75.4194
mergePATH:38	ICD9:153	ICD9:153	Malignant neoplasm of colon	ICD9:008	Intestinal infections due to other organisms	93	76.3118
mergePATH:38	ICD9:153	ICD9:560	Intestinal obstruction without mention of hernia	ICD9:008	Intestinal infections due to other organisms	2	64.5
mergePATH:38	ICD9:153	ICD9:288	Diseases of white blood cells	ICD9:038	Septicemia	4	67.5
mergePATH:38	ICD9:153	ICD9:153	Malignant neoplasm of colon	ICD9:197	Secondary malignant neoplasm of respiratory and digestive systems	377	63.0186
mergePATH:38	ICD9:153	ICD9:153	Malignant neoplasm of colon	ICD9:288	Diseases of white blood cells	37	63.7297
mergePATH:38	ICD9:153	ICD9:153	Malignant neoplasm of colon	ICD9:453	Other venous embolism and thrombosis	71	70.0282
mergePATH:38	ICD9:153	ICD9:153	Malignant neoplasm of colon	ICD9:560	Intestinal obstruction without mention of hernia	346	67.2919
mergePATH:39	ICD9:595	ICD9:038	Septicemia	ICD9:038_died	Septicemia_died	115	77.5217
mergePATH:39	ICD9:595	ICD9:595	Cystitis	ICD9:595_died	Cystitis_died	6	75.6667
mergePATH:39	ICD9:595	ICD9:595	Cystitis	ICD9:038	Septicemia	375	73.9253
mergePATH:40	ICD9:188	ICD9:038	Septicemia	ICD9:038_died	Septicemia_died	154	74.534
mergePATH:40	ICD9:188	ICD9:188	Malignant neoplasm of bladder	ICD9:188_died	Malignant neoplasm of bladder_died	106	72.2935
mergePATH:40	ICD9:188	ICD9:197	Secondary malignant neoplasm of respiratory and digestive systems	ICD9:197_died	Secondary malignant neoplasm of respiratory and digestive systems_died	31	66.319
mergePATH:40	ICD9:188	ICD9:198	Secondary malignant neoplasm of other specified sites	ICD9:198_died	Secondary malignant neoplasm of other specified sites_died	14	67.0714
mergePATH:40	ICD9:188	ICD9:285	Other and unspecified anemias	ICD9:285_died	Other and unspecified anemias_died	5	72.6
mergePATH:40	ICD9:188	ICD9:338	Pain, not elsewhere classified	ICD9:338_died	Pain, not elsewhere classified_died	4	66
mergePATH:40	ICD9:188	ICD9:560	Intestinal obstruction without mention of hernia	ICD9:560_died	Intestinal obstruction without mention of hernia_died	7	76.1429
mergePATH:40	ICD9:188	ICD9:584	Acute kidney failure	ICD9:584_died	Acute kidney failure_died	21	74.8095
mergePATH:40	ICD9:188	ICD9:590	Infections of kidney	ICD9:590_died	Infections of kidney_died	1	70
mergePATH:40	ICD9:188	ICD9:599	Other disorders of urethra and urinary tract	ICD9:599_died	Other disorders of urethra and urinary tract_died	16	77.0625
mergePATH:40	ICD9:188	ICD9:560	Intestinal obstruction without mention of hernia	ICD9:008	Intestinal infections due to other organisms	1	90
mergePATH:40	ICD9:188	ICD9:188	Malignant neoplasm of bladder	ICD9:038	Septicemia	337	74.7953
mergePATH:40	ICD9:188	ICD9:285	Other and unspecified anemias	ICD9:038	Septicemia	14	76.0714
mergePATH:40	ICD9:188	ICD9:584	Acute kidney failure	ICD9:038	Septicemia	23	79
mergePATH:40	ICD9:188	ICD9:599	Other disorders of urethra and urinary tract	ICD9:038	Septicemia	37	74.8378
mergePATH:40	ICD9:188	ICD9:590	Infections of kidney	ICD9:112	Candidiasis	1	78
mergePATH:40	ICD9:188	ICD9:188	Malignant neoplasm of bladder	ICD9:197	Secondary malignant neoplasm of respiratory and digestive systems	65	69.6769
mergePATH:40	ICD9:188	ICD9:198	Secondary malignant neoplasm of other specified sites	ICD9:197	Secondary malignant neoplasm of respiratory and digestive systems	3	69.6667
mergePATH:40	ICD9:188	ICD9:188	Malignant neoplasm of bladder	ICD9:198	Secondary malignant neoplasm of other specified sites	78	68.0128
mergePATH:40	ICD9:188	ICD9:188	Malignant neoplasm of bladder	ICD9:285	Other and unspecified anemias	53	77.2264
mergePATH:40	ICD9:188	ICD9:188	Malignant neoplasm of bladder	ICD9:338	Pain, not elsewhere classified	23	68.0435
mergePATH:40	ICD9:188	ICD9:188	Malignant neoplasm of bladder	ICD9:560	Intestinal obstruction without mention of hernia	68	73.9853
mergePATH:40	ICD9:188	ICD9:188	Malignant neoplasm of bladder	ICD9:584	Acute kidney failure	167	76.2575
mergePATH:40	ICD9:188	ICD9:188	Malignant neoplasm of bladder	ICD9:590	Infections of kidney	47	68.5532
mergePATH:40	ICD9:188	ICD9:188	Malignant neoplasm of bladder	ICD9:599	Other disorders of urethra and urinary tract	249	75.2169
mergePATH:41	ICD9:205	ICD9:038	Septicemia	ICD9:038_died	Septicemia_died	132	61.514
mergePATH:41	ICD9:205	ICD9:117	Other mycoses	ICD9:117_died	Other mycoses_died	10	53.6
mergePATH:41	ICD9:205	ICD9:205	Myeloid leukemia	ICD9:205_died	Myeloid leukemia_died	139	60.1951
mergePATH:41	ICD9:205	ICD9:288	Diseases of white blood cells	ICD9:288_died	Diseases of white blood cells_died	14	59.5714
mergePATH:41	ICD9:205	ICD9:205	Myeloid leukemia	ICD9:038	Septicemia	316	62.4684
mergePATH:41	ICD9:205	ICD9:288	Diseases of white blood cells	ICD9:038	Septicemia	42	57.3333
mergePATH:41	ICD9:205	ICD9:205	Myeloid leukemia	ICD9:117	Other mycoses	33	54.5758
mergePATH:41	ICD9:205	ICD9:205	Myeloid leukemia	ICD9:288	Diseases of white blood cells	225	55.0267
mergePATH:42	ICD9:562	ICD9:008	Intestinal infections due to other organisms	ICD9:008_died	Intestinal infections due to other organisms_died	21	80.3333
mergePATH:42	ICD9:562	ICD9:562	Diverticula of intestine	ICD9:562_died	Diverticula of intestine_died	14	73.8833
mergePATH:42	ICD9:562	ICD9:569	Other disorders of intestine	ICD9:569_died	Other disorders of intestine_died	20	79.65
mergePATH:42	ICD9:562	ICD9:596	Other disorders of bladder	ICD9:596_died	Other disorders of bladder_died	2	84.5
mergePATH:42	ICD9:562	ICD9:562	Diverticula of intestine	ICD9:008	Intestinal infections due to other organisms	225	72.6489
mergePATH:42	ICD9:562	ICD9:562	Diverticula of intestine	ICD9:569	Other disorders of intestine	299	68.913
mergePATH:42	ICD9:562	ICD9:562	Diverticula of intestine	ICD9:596	Other disorders of bladder	48	65.5833
mergePATH:42	ICD9:562	ICD9:562	Diverticula of intestine	ICD9:619	Fistula involving female genital tract	21	68.381
mergePATH:43	ICD9:438	ICD9:038	Septicemia	ICD9:038_died	Septicemia_died	130	78.4518
mergePATH:43	ICD9:438	ICD9:438	Late effects of cerebrovascular disease	ICD9:438_died	Late effects of cerebrovascular disease_died	65	79.4686
mergePATH:43	ICD9:438	ICD9:507	Pneumonitis due to solids and liquids	ICD9:507_died	Pneumonitis due to solids and liquids_died	48	81.0208
mergePATH:43	ICD9:438	ICD9:536	Disorders of function of stomach	ICD9:536_died	Disorders of function of stomach_died	5	82.6
mergePATH:43	ICD9:438	ICD9:599	Other disorders of urethra and urinary tract	ICD9:599_died	Other disorders of urethra and urinary tract_died	8	78.625
mergePATH:43	ICD9:438	ICD9:438	Late effects of cerebrovascular disease	ICD9:038	Septicemia	305	75.377
mergePATH:43	ICD9:438	ICD9:507	Pneumonitis due to solids and liquids	ICD9:038	Septicemia	16	76.75
mergePATH:43	ICD9:438	ICD9:599	Other disorders of urethra and urinary tract	ICD9:038	Septicemia	22	75.8182
mergePATH:43	ICD9:438	ICD9:438	Late effects of cerebrovascular disease	ICD9:507	Pneumonitis due to solids and liquids	155	77.8839
mergePATH:43	ICD9:438	ICD9:438	Late effects of cerebrovascular disease	ICD9:536	Disorders of function of stomach	24	73.2083
mergePATH:43	ICD9:438	ICD9:438	Late effects of cerebrovascular disease	ICD9:599	Other disorders of urethra and urinary tract	126	77.0476
mergePATH:44	ICD9:560	ICD9:008	Intestinal infections due to other organisms	ICD9:008_died	Intestinal infections due to other organisms_died	16	83.75
mergePATH:44	ICD9:560	ICD9:536	Disorders of function of stomach	ICD9:536_died	Disorders of function of stomach_died	11	66.1818
mergePATH:44	ICD9:560	ICD9:560	Intestinal obstruction without mention of hernia	ICD9:560_died	Intestinal obstruction without mention of hernia_died	24	81.5833
mergePATH:44	ICD9:560	ICD9:560	Intestinal obstruction without mention of hernia	ICD9:008	Intestinal infections due to other organisms	266	69.7698
mergePATH:44	ICD9:560	ICD9:560	Intestinal obstruction without mention of hernia	ICD9:536	Disorders of function of stomach	163	57.7778
mergePATH:45	ICD9:287	ICD9:038	Septicemia	ICD9:038_died	Septicemia_died	105	68.9619
mergePATH:45	ICD9:287	ICD9:287	Purpura and other hemorrhagic conditions	ICD9:287_died	Purpura and other hemorrhagic conditions_died	12	71.1667
mergePATH:45	ICD9:287	ICD9:287	Purpura and other hemorrhagic conditions	ICD9:038	Septicemia	253	66.3755
mergePATH:46	ICD9:203	ICD9:038	Septicemia	ICD9:038_died	Septicemia_died	121	67.0579
mergePATH:46	ICD9:203	ICD9:203	Multiple myeloma and immunoproliferative neoplasms	ICD9:203_died	Multiple myeloma and immunoproliferative neoplasms_died	27	67.1852
mergePATH:46	ICD9:203	ICD9:203	Multiple myeloma and immunoproliferative neoplasms	ICD9:038	Septicemia	245	66.9959
mergePATH:47	ICD9:294	ICD9:038	Septicemia	ICD9:038_died	Septicemia_died	91	77.3003
mergePATH:47	ICD9:294	ICD9:294	Persistent mental disorders due to conditions classified elsewhere	ICD9:294_died	Persistent mental disorders due to conditions classified elsewhere_died	40	85.4133
mergePATH:47	ICD9:294	ICD9:507	Pneumonitis due to solids and liquids	ICD9:507_died	Pneumonitis due to solids and liquids_died	32	80.25
mergePATH:47	ICD9:294	ICD9:294	Persistent mental disorders due to conditions classified elsewhere	ICD9:038	Septicemia	246	80.6829
mergePATH:47	ICD9:294	ICD9:507	Pneumonitis due to solids and liquids	ICD9:038	Septicemia	9	76.4444
mergePATH:47	ICD9:294	ICD9:294	Persistent mental disorders due to conditions classified elsewhere	ICD9:507	Pneumonitis due to solids and liquids	101	81.4257
mergePATH:48	ICD9:402	ICD9:038	Septicemia	ICD9:038_died	Septicemia_died	15	73.3889
mergePATH:48	ICD9:402	ICD9:402	Hypertensive heart disease	ICD9:402_died	Hypertensive heart disease_died	17	81.7262
mergePATH:48	ICD9:402	ICD9:404	Hypertensive heart and chronic kidney disease	ICD9:404_died	Hypertensive heart and chronic kidney disease_died	24	82.125
mergePATH:48	ICD9:402	ICD9:518	Other diseases of lung	ICD9:518_died	Other diseases of lung_died	97	74.9485
mergePATH:48	ICD9:402	ICD9:584	Acute kidney failure	ICD9:584_died	Acute kidney failure_died	30	78.7667
mergePATH:48	ICD9:402	ICD9:404	Hypertensive heart and chronic kidney disease	ICD9:038	Septicemia	14	74.7857
mergePATH:48	ICD9:402	ICD9:518	Other diseases of lung	ICD9:038	Septicemia	17	73.5294
mergePATH:48	ICD9:402	ICD9:584	Acute kidney failure	ICD9:038	Septicemia	10	76
mergePATH:48	ICD9:402	ICD9:402	Hypertensive heart disease	ICD9:404	Hypertensive heart and chronic kidney disease	155	74.1613
mergePATH:48	ICD9:402	ICD9:402	Hypertensive heart disease	ICD9:518	Other diseases of lung	238	73.7017
mergePATH:48	ICD9:402	ICD9:402	Hypertensive heart disease	ICD9:584	Acute kidney failure	142	77.0704
mergePATH:49	ICD9:204	ICD9:008	Intestinal infections due to other organisms	ICD9:008_died	Intestinal infections due to other organisms_died	3	45.3333
mergePATH:49	ICD9:204	ICD9:038	Septicemia	ICD9:038_died	Septicemia_died	109	54.0391
mergePATH:49	ICD9:204	ICD9:204	Lymphoid leukemia	ICD9:204_died	Lymphoid leukemia_died	82	46.9491
mergePATH:49	ICD9:204	ICD9:288	Diseases of white blood cells	ICD9:288_died	Diseases of white blood cells_died	7	45.7143
mergePATH:49	ICD9:204	ICD9:204	Lymphoid leukemia	ICD9:008	Intestinal infections due to other organisms	35	42.7429
mergePATH:49	ICD9:204	ICD9:204	Lymphoid leukemia	ICD9:038	Septicemia	236	52.5551
mergePATH:49	ICD9:204	ICD9:288	Diseases of white blood cells	ICD9:038	Septicemia	33	37.9091
mergePATH:49	ICD9:204	ICD9:204	Lymphoid leukemia	ICD9:288	Diseases of white blood cells	172	35.7326
mergePATH:50	ICD9:238	ICD9:038	Septicemia	ICD9:038_died	Septicemia_died	119	70.4239
mergePATH:50	ICD9:238	ICD9:205	Myeloid leukemia	ICD9:205_died	Myeloid leukemia_died	41	72.3171
mergePATH:50	ICD9:238	ICD9:238	Neoplasm of uncertain behavior of other and unspecified sites and tissues	ICD9:238_died	Neoplasm of uncertain behavior of other and unspecified sites and tissues_died	22	77.1941
mergePATH:50	ICD9:238	ICD9:205	Myeloid leukemia	ICD9:038	Septicemia	7	73.1429
mergePATH:50	ICD9:238	ICD9:238	Neoplasm of uncertain behavior of other and unspecified sites and tissues	ICD9:038	Septicemia	228	74.4386
mergePATH:50	ICD9:238	ICD9:238	Neoplasm of uncertain behavior of other and unspecified sites and tissues	ICD9:205	Myeloid leukemia	81	71.0247
mergePATH:51	ICD9:151	ICD9:038	Septicemia	ICD9:038_died	Septicemia_died	5	60.4
mergePATH:51	ICD9:151	ICD9:151	Malignant neoplasm of stomach	ICD9:151_died	Malignant neoplasm of stomach_died	94	60.3136
mergePATH:51	ICD9:151	ICD9:197	Secondary malignant neoplasm of respiratory and digestive systems	ICD9:197_died	Secondary malignant neoplasm of respiratory and digestive systems_died	61	58.1638
mergePATH:51	ICD9:151	ICD9:198	Secondary malignant neoplasm of other specified sites	ICD9:198_died	Secondary malignant neoplasm of other specified sites_died	18	55.8889
mergePATH:51	ICD9:151	ICD9:276	Disorders of fluid, electrolyte, and acid-base balance	ICD9:276_died	Disorders of fluid, electrolyte, and acid-base balance_died	18	68.9444
mergePATH:51	ICD9:151	ICD9:338	Pain, not elsewhere classified	ICD9:338_died	Pain, not elsewhere classified_died	11	65.9091
mergePATH:51	ICD9:151	ICD9:536	Disorders of function of stomach	ICD9:536_died	Disorders of function of stomach_died	4	71
mergePATH:51	ICD9:151	ICD9:569	Other disorders of intestine	ICD9:569_died	Other disorders of intestine_died	7	69.1429
mergePATH:51	ICD9:151	ICD9:276	Disorders of fluid, electrolyte, and acid-base balance	ICD9:038	Septicemia	10	65
mergePATH:51	ICD9:151	ICD9:151	Malignant neoplasm of stomach	ICD9:197	Secondary malignant neoplasm of respiratory and digestive systems	192	57.7188
mergePATH:51	ICD9:151	ICD9:198	Secondary malignant neoplasm of other specified sites	ICD9:197	Secondary malignant neoplasm of respiratory and digestive systems	5	51.8
mergePATH:51	ICD9:151	ICD9:151	Malignant neoplasm of stomach	ICD9:198	Secondary malignant neoplasm of other specified sites	57	56.5789
mergePATH:51	ICD9:151	ICD9:151	Malignant neoplasm of stomach	ICD9:276	Disorders of fluid, electrolyte, and acid-base balance	110	67
mergePATH:51	ICD9:151	ICD9:151	Malignant neoplasm of stomach	ICD9:338	Pain, not elsewhere classified	31	60.7097
mergePATH:51	ICD9:151	ICD9:151	Malignant neoplasm of stomach	ICD9:536	Disorders of function of stomach	41	64.2927
mergePATH:51	ICD9:151	ICD9:151	Malignant neoplasm of stomach	ICD9:569	Other disorders of intestine	35	67.3143
mergePATH:52	ICD9:275	ICD9:038	Septicemia	ICD9:038_died	Septicemia_died	75	66.5867
mergePATH:52	ICD9:275	ICD9:275	Disorders of mineral metabolism	ICD9:275_died	Disorders of mineral metabolism_died	3	67
mergePATH:52	ICD9:275	ICD9:275	Disorders of mineral metabolism	ICD9:038	Septicemia	188	66.8032
mergePATH:53	ICD9:415	ICD9:415	Acute pulmonary heart disease	ICD9:415_died	Acute pulmonary heart disease_died	10	75.5
mergePATH:53	ICD9:415	ICD9:507	Pneumonitis due to solids and liquids	ICD9:507_died	Pneumonitis due to solids and liquids_died	4	72
mergePATH:53	ICD9:415	ICD9:578	Gastrointestinal hemorrhage	ICD9:578_died	Gastrointestinal hemorrhage_died	16	68.875
mergePATH:53	ICD9:415	ICD9:507	Pneumonitis due to solids and liquids	ICD9:038	Septicemia	1	84
mergePATH:53	ICD9:415	ICD9:578	Gastrointestinal hemorrhage	ICD9:507	Pneumonitis due to solids and liquids	7	73
mergePATH:53	ICD9:415	ICD9:415	Acute pulmonary heart disease	ICD9:578	Gastrointestinal hemorrhage	187	68.8449
mergePATH:54	ICD9:459	ICD9:038	Septicemia	ICD9:038_died	Septicemia_died	77	71.961
mergePATH:54	ICD9:459	ICD9:459	Other disorders of circulatory system	ICD9:459_died	Other disorders of circulatory system_died	5	72
mergePATH:54	ICD9:459	ICD9:459	Other disorders of circulatory system	ICD9:038	Septicemia	184	67.7717
mergePATH:55	ICD9:154	ICD9:038	Septicemia	ICD9:038_died	Septicemia_died	11	74.5833
mergePATH:55	ICD9:154	ICD9:154	Malignant neoplasm of rectum, rectosigmoid junction, and anus	ICD9:154_died	Malignant neoplasm of rectum, rectosigmoid junction, and anus_died	101	62.4523
mergePATH:55	ICD9:154	ICD9:197	Secondary malignant neoplasm of respiratory and digestive systems	ICD9:197_died	Secondary malignant neoplasm of respiratory and digestive systems_died	40	55.55
mergePATH:55	ICD9:154	ICD9:276	Disorders of fluid, electrolyte, and acid-base balance	ICD9:276_died	Disorders of fluid, electrolyte, and acid-base balance_died	6	70.8333
mergePATH:55	ICD9:154	ICD9:288	Diseases of white blood cells	ICD9:288_died	Diseases of white blood cells_died	6	57.5
mergePATH:55	ICD9:154	ICD9:560	Intestinal obstruction without mention of hernia	ICD9:560_died	Intestinal obstruction without mention of hernia_died	14	70.8571
mergePATH:55	ICD9:154	ICD9:567	Peritonitis and retroperitoneal infections	ICD9:567_died	Peritonitis and retroperitoneal infections_died	1	47
mergePATH:55	ICD9:154	ICD9:569	Other disorders of intestine	ICD9:569_died	Other disorders of intestine_died	6	62.5
mergePATH:55	ICD9:154	ICD9:584	Acute kidney failure	ICD9:584_died	Acute kidney failure_died	13	68.3846
mergePATH:55	ICD9:154	ICD9:560	Intestinal obstruction without mention of hernia	ICD9:008	Intestinal infections due to other organisms	5	64
mergePATH:55	ICD9:154	ICD9:276	Disorders of fluid, electrolyte, and acid-base balance	ICD9:038	Septicemia	12	69.6667
mergePATH:55	ICD9:154	ICD9:288	Diseases of white blood cells	ICD9:038	Septicemia	3	60
mergePATH:55	ICD9:154	ICD9:584	Acute kidney failure	ICD9:038	Septicemia	11	75.3636
mergePATH:55	ICD9:154	ICD9:154	Malignant neoplasm of rectum, rectosigmoid junction, and anus	ICD9:197	Secondary malignant neoplasm of respiratory and digestive systems	155	58.2581
mergePATH:55	ICD9:154	ICD9:154	Malignant neoplasm of rectum, rectosigmoid junction, and anus	ICD9:276	Disorders of fluid, electrolyte, and acid-base balance	107	66
mergePATH:55	ICD9:154	ICD9:154	Malignant neoplasm of rectum, rectosigmoid junction, and anus	ICD9:288	Diseases of white blood cells	31	58.5806
mergePATH:55	ICD9:154	ICD9:154	Malignant neoplasm of rectum, rectosigmoid junction, and anus	ICD9:560	Intestinal obstruction without mention of hernia	176	64.1477
mergePATH:55	ICD9:154	ICD9:154	Malignant neoplasm of rectum, rectosigmoid junction, and anus	ICD9:567	Peritonitis and retroperitoneal infections	16	58.9375
mergePATH:55	ICD9:154	ICD9:154	Malignant neoplasm of rectum, rectosigmoid junction, and anus	ICD9:569	Other disorders of intestine	123	63.4472
mergePATH:55	ICD9:154	ICD9:154	Malignant neoplasm of rectum, rectosigmoid junction, and anus	ICD9:584	Acute kidney failure	106	68.6038
mergePATH:56	ICD9:156	ICD9:038	Septicemia	ICD9:038_died	Septicemia_died	79	70.7342
mergePATH:56	ICD9:156	ICD9:156	Malignant neoplasm of gallbladder and extrahepatic bile ducts	ICD9:156_died	Malignant neoplasm of gallbladder and extrahepatic bile ducts_died	14	68.375
mergePATH:56	ICD9:156	ICD9:157	Malignant neoplasm of pancreas	ICD9:157_died	Malignant neoplasm of pancreas_died	13	61.7692
mergePATH:56	ICD9:156	ICD9:338	Pain, not elsewhere classified	ICD9:338_died	Pain, not elsewhere classified_died	1	73
mergePATH:56	ICD9:156	ICD9:156	Malignant neoplasm of gallbladder and extrahepatic bile ducts	ICD9:038	Septicemia	169	70.9645
mergePATH:56	ICD9:156	ICD9:156	Malignant neoplasm of gallbladder and extrahepatic bile ducts	ICD9:157	Malignant neoplasm of pancreas	57	65.6842
mergePATH:56	ICD9:156	ICD9:157	Malignant neoplasm of pancreas	ICD9:338	Pain, not elsewhere classified	1	73
mergePATH:57	ICD9:431	ICD9:038	Septicemia	ICD9:038_died	Septicemia_died	6	67.8333
mergePATH:57	ICD9:431	ICD9:431	Intracerebral hemorrhage	ICD9:431_died	Intracerebral hemorrhage_died	14	68.1429
mergePATH:57	ICD9:431	ICD9:438	Late effects of cerebrovascular disease	ICD9:438_died	Late effects of cerebrovascular disease_died	48	80.6875
mergePATH:57	ICD9:431	ICD9:438	Late effects of cerebrovascular disease	ICD9:038	Septicemia	17	66.7059
mergePATH:57	ICD9:431	ICD9:431	Intracerebral hemorrhage	ICD9:438	Late effects of cerebrovascular disease	154	72.3182
mergePATH:58	ICD9:416	ICD9:038	Septicemia	ICD9:038_died	Septicemia_died	5	79.2
mergePATH:58	ICD9:416	ICD9:416	Chronic pulmonary heart disease	ICD9:416_died	Chronic pulmonary heart disease_died	14	67.7857
mergePATH:58	ICD9:416	ICD9:518	Other diseases of lung	ICD9:518_died	Other diseases of lung_died	65	65.7231
mergePATH:58	ICD9:416	ICD9:518	Other diseases of lung	ICD9:038	Septicemia	12	68.75
mergePATH:58	ICD9:416	ICD9:416	Chronic pulmonary heart disease	ICD9:518	Other diseases of lung	150	65.3986
mergePATH:59	ICD9:516	ICD9:038	Septicemia	ICD9:038_died	Septicemia_died	2	70.5
mergePATH:59	ICD9:516	ICD9:507	Pneumonitis due to solids and liquids	ICD9:507_died	Pneumonitis due to solids and liquids_died	7	76.8571
mergePATH:59	ICD9:516	ICD9:516	Other alveolar and parietoalveolar pneumonopathy	ICD9:516_died	Other alveolar and parietoalveolar pneumonopathy_died	17	76.0625
mergePATH:59	ICD9:516	ICD9:518	Other diseases of lung	ICD9:518_died	Other diseases of lung_died	73	74.419
mergePATH:59	ICD9:516	ICD9:518	Other diseases of lung	ICD9:038	Septicemia	6	62.3333
mergePATH:59	ICD9:516	ICD9:516	Other alveolar and parietoalveolar pneumonopathy	ICD9:507	Pneumonitis due to solids and liquids	29	72.7931
mergePATH:59	ICD9:516	ICD9:507	Pneumonitis due to solids and liquids	ICD9:518	Other diseases of lung	5	73
mergePATH:59	ICD9:516	ICD9:516	Other alveolar and parietoalveolar pneumonopathy	ICD9:518	Other diseases of lung	146	68.6438
mergePATH:60	ICD9:530	ICD9:530	Diseases of esophagus	ICD9:530_died	Diseases of esophagus_died	3	58.3333
mergePATH:60	ICD9:530	ICD9:536	Disorders of function of stomach	ICD9:536_died	Disorders of function of stomach_died	7	59.8571
mergePATH:60	ICD9:530	ICD9:530	Diseases of esophagus	ICD9:536	Disorders of function of stomach	137	55.8321
mergePATH:61	ICD9:200	ICD9:038	Septicemia	ICD9:038_died	Septicemia_died	78	58.8007
mergePATH:61	ICD9:200	ICD9:200	Lymphosarcoma and reticulosarcoma and other specified malignant tumors of lymphatic tissue	ICD9:200_died	Lymphosarcoma and reticulosarcoma and other specified malignant tumors of lymphatic tissue_died	23	52.9269
mergePATH:61	ICD9:200	ICD9:288	Diseases of white blood cells	ICD9:288_died	Diseases of white blood cells_died	5	48.6
mergePATH:61	ICD9:200	ICD9:200	Lymphosarcoma and reticulosarcoma and other specified malignant tumors of lymphatic tissue	ICD9:038	Septicemia	133	62.6241
mergePATH:61	ICD9:200	ICD9:288	Diseases of white blood cells	ICD9:038	Septicemia	10	51.9
mergePATH:61	ICD9:200	ICD9:200	Lymphosarcoma and reticulosarcoma and other specified malignant tumors of lymphatic tissue	ICD9:288	Diseases of white blood cells	86	51.6512
mergePATH:62	ICD9:189	ICD9:189	Malignant neoplasm of kidney and other and unspecified urinary organs	ICD9:189_died	Malignant neoplasm of kidney and other and unspecified urinary organs_died	19	60.3158
mergePATH:62	ICD9:189	ICD9:197	Secondary malignant neoplasm of respiratory and digestive systems	ICD9:197_died	Secondary malignant neoplasm of respiratory and digestive systems_died	38	61.7895
mergePATH:62	ICD9:189	ICD9:189	Malignant neoplasm of kidney and other and unspecified urinary organs	ICD9:197	Secondary malignant neoplasm of respiratory and digestive systems	125	61.192
mergePATH:63	ICD9:733	ICD9:338	Pain, not elsewhere classified	ICD9:338_died	Pain, not elsewhere classified_died	17	62.6471
mergePATH:63	ICD9:733	ICD9:733	Other disorders of bone and cartilage	ICD9:733_died	Other disorders of bone and cartilage_died	2	56.5
mergePATH:63	ICD9:733	ICD9:733	Other disorders of bone and cartilage	ICD9:338	Pain, not elsewhere classified	125	62.75
mergePATH:64	ICD9:398	ICD9:038	Septicemia	ICD9:038_died	Septicemia_died	15	80.2
mergePATH:64	ICD9:398	ICD9:398	Other rheumatic heart disease	ICD9:398_died	Other rheumatic heart disease_died	24	83.1278
mergePATH:64	ICD9:398	ICD9:434	Occlusion of cerebral arteries	ICD9:434_died	Occlusion of cerebral arteries_died	21	79.4762
mergePATH:64	ICD9:398	ICD9:507	Pneumonitis due to solids and liquids	ICD9:507_died	Pneumonitis due to solids and liquids_died	1	82
mergePATH:64	ICD9:398	ICD9:518	Other diseases of lung	ICD9:518_died	Other diseases of lung_died	63	76.619
mergePATH:64	ICD9:398	ICD9:584	Acute kidney failure	ICD9:584_died	Acute kidney failure_died	27	83.8889
mergePATH:64	ICD9:398	ICD9:518	Other diseases of lung	ICD9:038	Septicemia	6	78.5
mergePATH:64	ICD9:398	ICD9:584	Acute kidney failure	ICD9:038	Septicemia	12	79.3333
mergePATH:64	ICD9:398	ICD9:398	Other rheumatic heart disease	ICD9:434	Occlusion of cerebral arteries	43	80.3488
mergePATH:64	ICD9:398	ICD9:434	Occlusion of cerebral arteries	ICD9:507	Pneumonitis due to solids and liquids	3	84.6667
mergePATH:64	ICD9:398	ICD9:398	Other rheumatic heart disease	ICD9:518	Other diseases of lung	118	76.6949
mergePATH:64	ICD9:398	ICD9:398	Other rheumatic heart disease	ICD9:584	Acute kidney failure	87	79.6782
mergePATH:65	ICD9:626	ICD9:626	Disorders of menstruation and other abnormal bleeding from female genital tract	ICD9:218	Uterine leiomyoma	114	44.1842
mergePATH:66	ICD9:263	ICD9:038	Septicemia	ICD9:038_died	Septicemia_died	59	77.5254
mergePATH:66	ICD9:263	ICD9:263	Other and unspecified protein-calorie malnutrition	ICD9:263_died	Other and unspecified protein-calorie malnutrition_died	5	82.8
mergePATH:66	ICD9:263	ICD9:263	Other and unspecified protein-calorie malnutrition	ICD9:038	Septicemia	113	74.6283
mergePATH:67	ICD9:174	ICD9:038	Septicemia	ICD9:038_died	Septicemia_died	2	63
mergePATH:67	ICD9:174	ICD9:174	Malignant neoplasm of female breast	ICD9:174_died	Malignant neoplasm of female breast_died	11	53.0909
mergePATH:67	ICD9:174	ICD9:288	Diseases of white blood cells	ICD9:288_died	Diseases of white blood cells_died	2	57
mergePATH:67	ICD9:174	ICD9:288	Diseases of white blood cells	ICD9:038	Septicemia	6	55.1667
mergePATH:67	ICD9:174	ICD9:174	Malignant neoplasm of female breast	ICD9:288	Diseases of white blood cells	113	56.7611
mergePATH:68	ICD9:280	ICD9:008	Intestinal infections due to other organisms	ICD9:008_died	Intestinal infections due to other organisms_died	1	87
mergePATH:68	ICD9:280	ICD9:038	Septicemia	ICD9:038_died	Septicemia_died	2	73
mergePATH:68	ICD9:280	ICD9:153	Malignant neoplasm of colon	ICD9:153_died	Malignant neoplasm of colon_died	12	72.0833
mergePATH:68	ICD9:280	ICD9:218	Uterine leiomyoma	ICD9:218_died	Uterine leiomyoma_died	1	41
mergePATH:68	ICD9:280	ICD9:238	Neoplasm of uncertain behavior of other and unspecified sites and tissues	ICD9:238_died	Neoplasm of uncertain behavior of other and unspecified sites and tissues_died	7	80.5714
mergePATH:68	ICD9:280	ICD9:626	Disorders of menstruation and other abnormal bleeding from female genital tract	ICD9:626_died	Disorders of menstruation and other abnormal bleeding from female genital tract_died	1	27
mergePATH:68	ICD9:280	ICD9:153	Malignant neoplasm of colon	ICD9:008	Intestinal infections due to other organisms	2	82.5
mergePATH:68	ICD9:280	ICD9:238	Neoplasm of uncertain behavior of other and unspecified sites and tissues	ICD9:038	Septicemia	6	72.1667
mergePATH:68	ICD9:280	ICD9:280	Iron deficiency anemias	ICD9:153	Malignant neoplasm of colon	102	73.5098
mergePATH:68	ICD9:280	ICD9:153	Malignant neoplasm of colon	ICD9:197	Secondary malignant neoplasm of respiratory and digestive systems	2	87
mergePATH:68	ICD9:280	ICD9:280	Iron deficiency anemias	ICD9:218	Uterine leiomyoma	113	44.5044
mergePATH:68	ICD9:280	ICD9:626	Disorders of menstruation and other abnormal bleeding from female genital tract	ICD9:218	Uterine leiomyoma	10	40.1
mergePATH:68	ICD9:280	ICD9:280	Iron deficiency anemias	ICD9:238	Neoplasm of uncertain behavior of other and unspecified sites and tissues	34	72.2647
mergePATH:68	ICD9:280	ICD9:153	Malignant neoplasm of colon	ICD9:560	Intestinal obstruction without mention of hernia	2	83
mergePATH:68	ICD9:280	ICD9:280	Iron deficiency anemias	ICD9:626	Disorders of menstruation and other abnormal bleeding from female genital tract	71	39.5714
mergePATH:69	ICD9:290	ICD9:038	Septicemia	ICD9:038_died	Septicemia_died	59	83.375
mergePATH:69	ICD9:290	ICD9:290	Dementias	ICD9:290_died	Dementias_died	13	80.625
mergePATH:69	ICD9:290	ICD9:507	Pneumonitis due to solids and liquids	ICD9:507_died	Pneumonitis due to solids and liquids_died	18	82.3889
mergePATH:69	ICD9:290	ICD9:290	Dementias	ICD9:038	Septicemia	115	81.0174
mergePATH:69	ICD9:290	ICD9:507	Pneumonitis due to solids and liquids	ICD9:038	Septicemia	5	84.8
mergePATH:69	ICD9:290	ICD9:290	Dementias	ICD9:507	Pneumonitis due to solids and liquids	54	83.8704
mergePATH:70	ICD9:715	ICD9:719	Other and unspecified disorders of joint	ICD9:719_died	Other and unspecified disorders of joint_died	1	84
mergePATH:70	ICD9:715	ICD9:715	Osteoarthrosis and allied disorders	ICD9:718	Other derangement of joint	73	63.6164
mergePATH:70	ICD9:715	ICD9:715	Osteoarthrosis and allied disorders	ICD9:719	Other and unspecified disorders of joint	108	66.463
mergePATH:71	ICD9:196	ICD9:196	Secondary and unspecified malignant neoplasm of lymph nodes	ICD9:196_died	Secondary and unspecified malignant neoplasm of lymph nodes_died	32	59.9167
mergePATH:71	ICD9:196	ICD9:197	Secondary malignant neoplasm of respiratory and digestive systems	ICD9:197_died	Secondary malignant neoplasm of respiratory and digestive systems_died	45	53.0988
mergePATH:71	ICD9:196	ICD9:198	Secondary malignant neoplasm of other specified sites	ICD9:198_died	Secondary malignant neoplasm of other specified sites_died	19	55.9474
mergePATH:71	ICD9:196	ICD9:196	Secondary and unspecified malignant neoplasm of lymph nodes	ICD9:197	Secondary malignant neoplasm of respiratory and digestive systems	106	59.2453
mergePATH:71	ICD9:196	ICD9:198	Secondary malignant neoplasm of other specified sites	ICD9:197	Secondary malignant neoplasm of respiratory and digestive systems	9	62.8889
mergePATH:71	ICD9:196	ICD9:196	Secondary and unspecified malignant neoplasm of lymph nodes	ICD9:198	Secondary malignant neoplasm of other specified sites	96	58.6042
mergePATH:72	ICD9:440	ICD9:008	Intestinal infections due to other organisms	ICD9:008_died	Intestinal infections due to other organisms_died	11	80.7273
mergePATH:72	ICD9:440	ICD9:440	Atherosclerosis	ICD9:440_died	Atherosclerosis_died	8	74
mergePATH:72	ICD9:440	ICD9:440	Atherosclerosis	ICD9:008	Intestinal infections due to other organisms	99	77.8586
mergePATH:73	ICD9:283	ICD9:038	Septicemia	ICD9:038_died	Septicemia_died	47	70.5957
mergePATH:73	ICD9:283	ICD9:283	Acquired hemolytic anemias	ICD9:283_died	Acquired hemolytic anemias_died	1	57
mergePATH:73	ICD9:283	ICD9:283	Acquired hemolytic anemias	ICD9:038	Septicemia	97	69.134
mergePATH:74	ICD9:155	ICD9:038	Septicemia	ICD9:038_died	Septicemia_died	4	72.25
mergePATH:74	ICD9:155	ICD9:155	Malignant neoplasm of liver and intrahepatic bile ducts	ICD9:155_died	Malignant neoplasm of liver and intrahepatic bile ducts_died	17	65.2941
mergePATH:74	ICD9:155	ICD9:584	Acute kidney failure	ICD9:584_died	Acute kidney failure_died	26	64.1923
mergePATH:74	ICD9:155	ICD9:584	Acute kidney failure	ICD9:038	Septicemia	8	67.875
mergePATH:74	ICD9:155	ICD9:155	Malignant neoplasm of liver and intrahepatic bile ducts	ICD9:584	Acute kidney failure	96	64.9896
mergePATH:75	ICD9:446	ICD9:038	Septicemia	ICD9:038_died	Septicemia_died	53	68.6415
mergePATH:75	ICD9:446	ICD9:446	Polyarteritis nodosa and allied conditions	ICD9:446_died	Polyarteritis nodosa and allied conditions_died	6	68.6667
mergePATH:75	ICD9:446	ICD9:446	Polyarteritis nodosa and allied conditions	ICD9:038	Septicemia	95	65.6211
mergePATH:76	ICD9:295	ICD9:728	Disorders of muscle, ligament, and fascia	ICD9:728_died	Disorders of muscle, ligament, and fascia_died	1	66
mergePATH:76	ICD9:295	ICD9:295	Schizophrenic disorders	ICD9:728	Disorders of muscle, ligament, and fascia	95	46.4947
mergePATH:77	ICD9:157	ICD9:157	Malignant neoplasm of pancreas	ICD9:157_died	Malignant neoplasm of pancreas_died	25	62.48
mergePATH:77	ICD9:157	ICD9:338	Pain, not elsewhere classified	ICD9:338_died	Pain, not elsewhere classified_died	19	65.5789
mergePATH:77	ICD9:157	ICD9:157	Malignant neoplasm of pancreas	ICD9:338	Pain, not elsewhere classified	92	61.5978
mergePATH:78	ICD9:494	ICD9:038	Septicemia	ICD9:038_died	Septicemia_died	6	71.1667
mergePATH:78	ICD9:494	ICD9:494	Bronchiectasis	ICD9:494_died	Bronchiectasis_died	5	68
mergePATH:78	ICD9:494	ICD9:518	Other diseases of lung	ICD9:518_died	Other diseases of lung_died	30	68.4333
mergePATH:78	ICD9:494	ICD9:518	Other diseases of lung	ICD9:038	Septicemia	13	69.1538
mergePATH:78	ICD9:494	ICD9:494	Bronchiectasis	ICD9:518	Other diseases of lung	86	68.2326
mergePATH:79	ICD9:291	ICD9:291	Alcohol-induced mental disorders	ICD9:291_died	Alcohol-induced mental disorders_died	1	74
mergePATH:79	ICD9:291	ICD9:291	Alcohol-induced mental disorders	ICD9:298	Other nonorganic psychoses	81	47.0617
mergePATH:80	ICD9:481	ICD9:038	Septicemia	ICD9:038_died	Septicemia_died	4	73.5
mergePATH:80	ICD9:481	ICD9:481	Pneumococcal pneumonia	ICD9:481_died	Pneumococcal pneumonia_died	4	76
mergePATH:80	ICD9:481	ICD9:518	Other diseases of lung	ICD9:518_died	Other diseases of lung_died	28	70.5714
mergePATH:80	ICD9:481	ICD9:518	Other diseases of lung	ICD9:038	Septicemia	8	72
mergePATH:80	ICD9:481	ICD9:481	Pneumococcal pneumonia	ICD9:518	Other diseases of lung	75	70.4933
mergePATH:81	ICD9:531	ICD9:151	Malignant neoplasm of stomach	ICD9:151_died	Malignant neoplasm of stomach_died	20	71.6
mergePATH:81	ICD9:531	ICD9:531	Gastric ulcer	ICD9:531_died	Gastric ulcer_died	3	74
mergePATH:81	ICD9:531	ICD9:531	Gastric ulcer	ICD9:151	Malignant neoplasm of stomach	75	69.8267
mergePATH:81	ICD9:531	ICD9:151	Malignant neoplasm of stomach	ICD9:197	Secondary malignant neoplasm of respiratory and digestive systems	1	82
mergePATH:81	ICD9:531	ICD9:151	Malignant neoplasm of stomach	ICD9:276	Disorders of fluid, electrolyte, and acid-base balance	1	57
mergePATH:81	ICD9:531	ICD9:151	Malignant neoplasm of stomach	ICD9:536	Disorders of function of stomach	1	62
mergePATH:82	ICD9:424	ICD9:423	Other diseases of pericardium	ICD9:423_died	Other diseases of pericardium_died	3	71.3333
mergePATH:82	ICD9:424	ICD9:424	Other diseases of endocardium	ICD9:424_died	Other diseases of endocardium_died	8	67.8333
mergePATH:82	ICD9:424	ICD9:429	Ill-defined descriptions and complications of heart disease	ICD9:429_died	Ill-defined descriptions and complications of heart disease_died	4	73.75
mergePATH:82	ICD9:424	ICD9:511	Pleurisy	ICD9:511_died	Pleurisy_died	6	79.1667
mergePATH:82	ICD9:424	ICD9:518	Other diseases of lung	ICD9:518_died	Other diseases of lung_died	1	64
mergePATH:82	ICD9:424	ICD9:424	Other diseases of endocardium	ICD9:423	Other diseases of pericardium	43	64.2326
mergePATH:82	ICD9:424	ICD9:424	Other diseases of endocardium	ICD9:429	Ill-defined descriptions and complications of heart disease	28	66.75
mergePATH:82	ICD9:424	ICD9:424	Other diseases of endocardium	ICD9:511	Pleurisy	72	72.8889
mergePATH:82	ICD9:424	ICD9:511	Pleurisy	ICD9:518	Other diseases of lung	3	71.6667
mergePATH:83	ICD9:182	ICD9:182	Malignant neoplasm of body of uterus	ICD9:182_died	Malignant neoplasm of body of uterus_died	20	57.7619
mergePATH:83	ICD9:182	ICD9:197	Secondary malignant neoplasm of respiratory and digestive systems	ICD9:197_died	Secondary malignant neoplasm of respiratory and digestive systems_died	30	54.5741
mergePATH:83	ICD9:182	ICD9:198	Secondary malignant neoplasm of other specified sites	ICD9:198_died	Secondary malignant neoplasm of other specified sites_died	11	60.2727
mergePATH:83	ICD9:182	ICD9:182	Malignant neoplasm of body of uterus	ICD9:197	Secondary malignant neoplasm of respiratory and digestive systems	71	64
mergePATH:83	ICD9:182	ICD9:198	Secondary malignant neoplasm of other specified sites	ICD9:197	Secondary malignant neoplasm of respiratory and digestive systems	5	51.2
mergePATH:83	ICD9:182	ICD9:182	Malignant neoplasm of body of uterus	ICD9:198	Secondary malignant neoplasm of other specified sites	48	59.5208
mergePATH:84	ICD9:191	ICD9:038	Septicemia	ICD9:038_died	Septicemia_died	2	29
mergePATH:84	ICD9:191	ICD9:191	Malignant neoplasm of brain	ICD9:191_died	Malignant neoplasm of brain_died	16	40.3889
mergePATH:84	ICD9:191	ICD9:288	Diseases of white blood cells	ICD9:288_died	Diseases of white blood cells_died	1	60
mergePATH:84	ICD9:191	ICD9:415	Acute pulmonary heart disease	ICD9:415_died	Acute pulmonary heart disease_died	11	70.6364
mergePATH:84	ICD9:191	ICD9:453	Other venous embolism and thrombosis	ICD9:453_died	Other venous embolism and thrombosis_died	1	59
mergePATH:84	ICD9:191	ICD9:288	Diseases of white blood cells	ICD9:038	Septicemia	3	44.6667
mergePATH:84	ICD9:191	ICD9:191	Malignant neoplasm of brain	ICD9:288	Diseases of white blood cells	21	30.1
mergePATH:84	ICD9:191	ICD9:191	Malignant neoplasm of brain	ICD9:415	Acute pulmonary heart disease	71	62.7324
mergePATH:84	ICD9:191	ICD9:191	Malignant neoplasm of brain	ICD9:453	Other venous embolism and thrombosis	44	63.2045
mergePATH:85	ICD9:433	ICD9:438	Late effects of cerebrovascular disease	ICD9:438_died	Late effects of cerebrovascular disease_died	19	79.8947
mergePATH:85	ICD9:433	ICD9:507	Pneumonitis due to solids and liquids	ICD9:507_died	Pneumonitis due to solids and liquids_died	2	85
mergePATH:85	ICD9:433	ICD9:433	Occlusion and stenosis of precerebral arteries	ICD9:438	Late effects of cerebrovascular disease	71	73
mergePATH:85	ICD9:433	ICD9:438	Late effects of cerebrovascular disease	ICD9:507	Pneumonitis due to solids and liquids	5	76.4
mergePATH:86	ICD9:593	ICD9:189	Malignant neoplasm of kidney and other and unspecified urinary organs	ICD9:189_died	Malignant neoplasm of kidney and other and unspecified urinary organs_died	7	65
mergePATH:86	ICD9:593	ICD9:197	Secondary malignant neoplasm of respiratory and digestive systems	ICD9:197_died	Secondary malignant neoplasm of respiratory and digestive systems_died	2	66
mergePATH:86	ICD9:593	ICD9:593	Other disorders of kidney and ureter	ICD9:189	Malignant neoplasm of kidney and other and unspecified urinary organs	66	65.4848
mergePATH:86	ICD9:593	ICD9:189	Malignant neoplasm of kidney and other and unspecified urinary organs	ICD9:197	Secondary malignant neoplasm of respiratory and digestive systems	3	59.3333
mergePATH:87	ICD9:150	ICD9:150	Malignant neoplasm of esophagus	ICD9:150_died	Malignant neoplasm of esophagus_died	19	66.9226
mergePATH:87	ICD9:150	ICD9:507	Pneumonitis due to solids and liquids	ICD9:507_died	Pneumonitis due to solids and liquids_died	28	68.2857
mergePATH:87	ICD9:150	ICD9:518	Other diseases of lung	ICD9:518_died	Other diseases of lung_died	4	71.75
mergePATH:87	ICD9:150	ICD9:536	Disorders of function of stomach	ICD9:536_died	Disorders of function of stomach_died	7	70.2857
mergePATH:87	ICD9:150	ICD9:150	Malignant neoplasm of esophagus	ICD9:507	Pneumonitis due to solids and liquids	64	67.8438
mergePATH:87	ICD9:150	ICD9:507	Pneumonitis due to solids and liquids	ICD9:518	Other diseases of lung	6	68.5
mergePATH:87	ICD9:150	ICD9:518	Other diseases of lung	ICD9:519	Other diseases of respiratory system	1	57
mergePATH:87	ICD9:150	ICD9:150	Malignant neoplasm of esophagus	ICD9:536	Disorders of function of stomach	37	64.1081
mergePATH:88	ICD9:556	ICD9:556	Ulcerative colitis	ICD9:556_died	Ulcerative colitis_died	2	71.5
mergePATH:88	ICD9:556	ICD9:569	Other disorders of intestine	ICD9:569_died	Other disorders of intestine_died	4	72
mergePATH:88	ICD9:556	ICD9:556	Ulcerative colitis	ICD9:569	Other disorders of intestine	64	52.6562
mergePATH:89	ICD9:430	ICD9:038	Septicemia	ICD9:038_died	Septicemia_died	1	42
mergePATH:89	ICD9:430	ICD9:331	Other cerebral degenerations	ICD9:331_died	Other cerebral degenerations_died	1	46
mergePATH:89	ICD9:430	ICD9:430	Subarachnoid hemorrhage	ICD9:430_died	Subarachnoid hemorrhage_died	15	70.4545
mergePATH:89	ICD9:430	ICD9:437	Other and ill-defined cerebrovascular disease	ICD9:437_died	Other and ill-defined cerebrovascular disease_died	6	57.1667
mergePATH:89	ICD9:430	ICD9:331	Other cerebral degenerations	ICD9:038	Septicemia	3	54.3333
mergePATH:89	ICD9:430	ICD9:430	Subarachnoid hemorrhage	ICD9:331	Other cerebral degenerations	30	59.2667
mergePATH:89	ICD9:430	ICD9:430	Subarachnoid hemorrhage	ICD9:437	Other and ill-defined cerebrovascular disease	59	57.6271
mergePATH:90	ICD9:239	ICD9:188	Malignant neoplasm of bladder	ICD9:188_died	Malignant neoplasm of bladder_died	2	74.5
mergePATH:90	ICD9:239	ICD9:191	Malignant neoplasm of brain	ICD9:191_died	Malignant neoplasm of brain_died	6	61
mergePATH:90	ICD9:239	ICD9:239	Neoplasms of unspecified nature	ICD9:239_died	Neoplasms of unspecified nature_died	3	73
mergePATH:90	ICD9:239	ICD9:188	Malignant neoplasm of bladder	ICD9:038	Septicemia	2	79.5
mergePATH:90	ICD9:239	ICD9:285	Other and unspecified anemias	ICD9:038	Septicemia	2	79.5
mergePATH:90	ICD9:239	ICD9:239	Neoplasms of unspecified nature	ICD9:188	Malignant neoplasm of bladder	26	75.3846
mergePATH:90	ICD9:239	ICD9:239	Neoplasms of unspecified nature	ICD9:191	Malignant neoplasm of brain	58	57.2759
mergePATH:90	ICD9:239	ICD9:188	Malignant neoplasm of bladder	ICD9:285	Other and unspecified anemias	2	79
mergePATH:90	ICD9:239	ICD9:191	Malignant neoplasm of brain	ICD9:415	Acute pulmonary heart disease	2	47.5
mergePATH:90	ICD9:239	ICD9:188	Malignant neoplasm of bladder	ICD9:584	Acute kidney failure	2	81.5
mergePATH:90	ICD9:239	ICD9:188	Malignant neoplasm of bladder	ICD9:599	Other disorders of urethra and urinary tract	2	74
mergePATH:91	ICD9:396	ICD9:038	Septicemia	ICD9:038_died	Septicemia_died	4	72.25
mergePATH:91	ICD9:396	ICD9:396	Diseases of mitral and aortic valves	ICD9:396_died	Diseases of mitral and aortic valves_died	6	79
mergePATH:91	ICD9:396	ICD9:518	Other diseases of lung	ICD9:518_died	Other diseases of lung_died	21	78.381
mergePATH:91	ICD9:396	ICD9:518	Other diseases of lung	ICD9:038	Septicemia	9	77.7778
mergePATH:91	ICD9:396	ICD9:396	Diseases of mitral and aortic valves	ICD9:518	Other diseases of lung	56	75.1786
mergePATH:92	ICD9:281	ICD9:038	Septicemia	ICD9:038_died	Septicemia_died	21	69.381
mergePATH:92	ICD9:281	ICD9:281	Other deficiency anemias	ICD9:281_died	Other deficiency anemias_died	2	69.5
mergePATH:92	ICD9:281	ICD9:281	Other deficiency anemias	ICD9:038	Septicemia	55	71.0364
mergePATH:93	ICD9:574	ICD9:038	Septicemia	ICD9:038_died	Septicemia_died	2	73.5
mergePATH:93	ICD9:574	ICD9:156	Malignant neoplasm of gallbladder and extrahepatic bile ducts	ICD9:156_died	Malignant neoplasm of gallbladder and extrahepatic bile ducts_died	11	72.7273
mergePATH:93	ICD9:574	ICD9:574	Cholelithiasis	ICD9:574_died	Cholelithiasis_died	1	75
mergePATH:93	ICD9:574	ICD9:156	Malignant neoplasm of gallbladder and extrahepatic bile ducts	ICD9:038	Septicemia	6	67.3333
mergePATH:93	ICD9:574	ICD9:574	Cholelithiasis	ICD9:156	Malignant neoplasm of gallbladder and extrahepatic bile ducts	54	69.7778
mergePATH:94	ICD9:344	ICD9:038	Septicemia	ICD9:038_died	Septicemia_died	19	64.7895
mergePATH:94	ICD9:344	ICD9:344	Other paralytic syndromes	ICD9:344_died	Other paralytic syndromes_died	4	73.75
mergePATH:94	ICD9:344	ICD9:344	Other paralytic syndromes	ICD9:038	Septicemia	56	61.1786
mergePATH:95	ICD9:161	ICD9:038	Septicemia	ICD9:038_died	Septicemia_died	22	67.1818
mergePATH:95	ICD9:161	ICD9:161	Malignant neoplasm of larynx	ICD9:161_died	Malignant neoplasm of larynx_died	1	75
mergePATH:95	ICD9:161	ICD9:161	Malignant neoplasm of larynx	ICD9:038	Septicemia	51	66.7255
mergePATH:96	ICD9:357	ICD9:038	Septicemia	ICD9:038_died	Septicemia_died	1	61
mergePATH:96	ICD9:357	ICD9:357	Inflammatory and toxic neuropathy	ICD9:357_died	Inflammatory and toxic neuropathy_died	5	71
mergePATH:96	ICD9:357	ICD9:518	Other diseases of lung	ICD9:518_died	Other diseases of lung_died	18	74.2222
mergePATH:96	ICD9:357	ICD9:518	Other diseases of lung	ICD9:038	Septicemia	4	64.25
mergePATH:96	ICD9:357	ICD9:357	Inflammatory and toxic neuropathy	ICD9:518	Other diseases of lung	51	67.1373
mergePATH:97	ICD9:278	ICD9:534	Gastrojejunal ulcer	ICD9:534_died	Gastrojejunal ulcer_died	2	53
mergePATH:97	ICD9:278	ICD9:278	Overweight, obesity and other hyperalimentation	ICD9:534	Gastrojejunal ulcer	49	48.9184
mergePATH:98	ICD9:241	ICD9:241	Nontoxic nodular goiter	ICD9:193	Malign neopl thyroid	44	55.6818
mergePATH:99	ICD9:590	ICD9:112	Candidiasis	ICD9:112_died	Candidiasis_died	1	74
mergePATH:99	ICD9:590	ICD9:590	Infections of kidney	ICD9:590_died	Infections of kidney_died	1	87
mergePATH:99	ICD9:590	ICD9:590	Infections of kidney	ICD9:112	Candidiasis	43	65.3256
mergePATH:100	ICD9:335	ICD9:038	Septicemia	ICD9:038_died	Septicemia_died	4	60.25
mergePATH:100	ICD9:335	ICD9:335	Anterior horn cell disease	ICD9:335_died	Anterior horn cell disease_died	5	62.8
mergePATH:100	ICD9:335	ICD9:518	Other diseases of lung	ICD9:518_died	Other diseases of lung_died	18	65.2222
mergePATH:100	ICD9:335	ICD9:518	Other diseases of lung	ICD9:038	Septicemia	8	64.875
mergePATH:100	ICD9:335	ICD9:335	Anterior horn cell disease	ICD9:518	Other diseases of lung	40	62.425
mergePATH:101	ICD9:694	ICD9:038	Septicemia	ICD9:038_died	Septicemia_died	20	80.8
mergePATH:101	ICD9:694	ICD9:694	Bullous dermatoses	ICD9:694_died	Bullous dermatoses_died	4	62
mergePATH:101	ICD9:694	ICD9:694	Bullous dermatoses	ICD9:038	Septicemia	39	75.8974
mergePATH:102	ICD9:681	ICD9:440	Atherosclerosis	ICD9:440_died	Atherosclerosis_died	8	81
mergePATH:102	ICD9:681	ICD9:440	Atherosclerosis	ICD9:008	Intestinal infections due to other organisms	2	86
mergePATH:102	ICD9:681	ICD9:681	Cellulitis and abscess of finger and toe	ICD9:440	Atherosclerosis	39	79.8462
mergePATH:103	ICD9:336	ICD9:038	Septicemia	ICD9:038_died	Septicemia_died	17	67.9412
mergePATH:103	ICD9:336	ICD9:336	Other diseases of spinal cord	ICD9:336_died	Other diseases of spinal cord_died	1	76
mergePATH:103	ICD9:336	ICD9:336	Other diseases of spinal cord	ICD9:038	Septicemia	32	67
mergePATH:104	ICD9:180	ICD9:038	Septicemia	ICD9:038_died	Septicemia_died	3	67.6667
mergePATH:104	ICD9:180	ICD9:180	Malignant neoplasm of cervix uteri	ICD9:180_died	Malignant neoplasm of cervix uteri_died	5	45.2
mergePATH:104	ICD9:180	ICD9:599	Other disorders of urethra and urinary tract	ICD9:599_died	Other disorders of urethra and urinary tract_died	2	64
mergePATH:104	ICD9:180	ICD9:599	Other disorders of urethra and urinary tract	ICD9:038	Septicemia	5	60.6
mergePATH:104	ICD9:180	ICD9:180	Malignant neoplasm of cervix uteri	ICD9:599	Other disorders of urethra and urinary tract	32	54.7812
mergePATH:105	ICD9:211	ICD9:211	Benign neoplasm of other parts of digestive system	ICD9:211_died	Benign neoplasm of other parts of digestive system_died	1	58
mergePATH:105	ICD9:211	ICD9:569	Other disorders of intestine	ICD9:569_died	Other disorders of intestine_died	4	77.5
mergePATH:105	ICD9:211	ICD9:211	Benign neoplasm of other parts of digestive system	ICD9:569	Other disorders of intestine	32	64.0625
mergePATH:106	ICD9:592	ICD9:592	Calculus of kidney and ureter	ICD9:592_died	Calculus of kidney and ureter_died	1	42
mergePATH:106	ICD9:592	ICD9:592	Calculus of kidney and ureter	ICD9:189	Malignant neoplasm of kidney and other and unspecified urinary organs	23	64.913
mergePATH:106	ICD9:592	ICD9:189	Malignant neoplasm of kidney and other and unspecified urinary organs	ICD9:197	Secondary malignant neoplasm of respiratory and digestive systems	1	89
mergePATH:106	ICD9:592	ICD9:592	Calculus of kidney and ureter	ICD9:593	Other disorders of kidney and ureter	31	54.4839
mergePATH:107	ICD9:512	ICD9:492	Emphysema	ICD9:492_died	Emphysema_died	4	75.75
mergePATH:107	ICD9:512	ICD9:512	Pneumothorax and air leak	ICD9:492	Emphysema	30	58.8
mergePATH:108	ICD9:620	ICD9:620	Noninflammatory disorders of ovary, fallopian tube, and broad ligament	ICD9:617	Endometriosis	27	35.4074
mergePATH:109	ICD9:508	ICD9:508	Respiratory conditions due to other and unspecified external agents	ICD9:508_died	Respiratory conditions due to other and unspecified external agents_died	5	70.8
mergePATH:109	ICD9:508	ICD9:518	Other diseases of lung	ICD9:518_died	Other diseases of lung_died	12	69.25
mergePATH:109	ICD9:508	ICD9:518	Other diseases of lung	ICD9:038	Septicemia	1	80
mergePATH:109	ICD9:508	ICD9:508	Respiratory conditions due to other and unspecified external agents	ICD9:518	Other diseases of lung	24	71.3333
mergePATH:110	ICD9:158	ICD9:158	Malignant neoplasm of retroperitoneum and peritoneum	ICD9:158_died	Malignant neoplasm of retroperitoneum and peritoneum_died	1	78
mergePATH:110	ICD9:158	ICD9:183	Malignant neoplasm of ovary and other uterine adnexa	ICD9:183_died	Malignant neoplasm of ovary and other uterine adnexa_died	4	72.25
mergePATH:110	ICD9:158	ICD9:158	Malignant neoplasm of retroperitoneum and peritoneum	ICD9:183	Malignant neoplasm of ovary and other uterine adnexa	21	65.8095
mergePATH:111	ICD9:171	ICD9:171	Malignant neoplasm of connective and other soft tissue	ICD9:171_died	Malignant neoplasm of connective and other soft tissue_died	2	37.5
mergePATH:111	ICD9:171	ICD9:338	Pain, not elsewhere classified	ICD9:338_died	Pain, not elsewhere classified_died	2	52
mergePATH:111	ICD9:171	ICD9:171	Malignant neoplasm of connective and other soft tissue	ICD9:338	Pain, not elsewhere classified	20	43.6
mergePATH:112	ICD9:453	ICD9:286	Coagulation defects	ICD9:286_died	Coagulation defects_died	5	72.8
mergePATH:112	ICD9:453	ICD9:453	Other venous embolism and thrombosis	ICD9:453_died	Other venous embolism and thrombosis_died	1	87
mergePATH:112	ICD9:453	ICD9:453	Other venous embolism and thrombosis	ICD9:286	Coagulation defects	19	65.6842
mergePATH:112	ICD9:453	ICD9:453	Other venous embolism and thrombosis	ICD9:353	Nerve root and plexus disorders	18	39.7222
mergePATH:113	ICD9:627	ICD9:627	Menopausal and postmenopausal disorders	ICD9:182	Malignant neoplasm of body of uterus	18	68.1667
mergePATH:114	ICD9:225	ICD9:453	Other venous embolism and thrombosis	ICD9:453_died	Other venous embolism and thrombosis_died	1	80
mergePATH:114	ICD9:225	ICD9:225	Benign neoplasm of brain and other parts of nervous system	ICD9:453	Other venous embolism and thrombosis	17	70.2353
mergePATH:115	ICD9:235	ICD9:157	Malignant neoplasm of pancreas	ICD9:157_died	Malignant neoplasm of pancreas_died	8	68.5
mergePATH:115	ICD9:235	ICD9:338	Pain, not elsewhere classified	ICD9:338_died	Pain, not elsewhere classified_died	1	73
mergePATH:115	ICD9:235	ICD9:235	Neoplasm of uncertain behavior of digestive and respiratory systems	ICD9:157	Malignant neoplasm of pancreas	17	64.2941
mergePATH:115	ICD9:235	ICD9:157	Malignant neoplasm of pancreas	ICD9:338	Pain, not elsewhere classified	1	73
mergePATH:116	ICD9:164	ICD9:164	Malignant neoplasm of thymus, heart, and mediastinum	ICD9:164_died	Malignant neoplasm of thymus, heart, and mediastinum_died	1	74
mergePATH:116	ICD9:164	ICD9:197	Secondary malignant neoplasm of respiratory and digestive systems	ICD9:197_died	Secondary malignant neoplasm of respiratory and digestive systems_died	10	55
mergePATH:116	ICD9:164	ICD9:164	Malignant neoplasm of thymus, heart, and mediastinum	ICD9:197	Secondary malignant neoplasm of respiratory and digestive systems	15	58.6667
mergePATH:117	ICD9:332	ICD9:458	Hypotension	ICD9:038	Septicemia	2	77
mergePATH:117	ICD9:332	ICD9:332	Parkinson's disease	ICD9:458	Hypotension	11	78.8182
